# Supplementary material for: Association between shortened dental configurations and health outcomes: a scoping review
Source: BMC Oral Health. 2024 Jan 19;24:111. doi: 10.1186/s12903-023-03714-4 (PMC10799365; doi:10.1186/s12903-023-03714-4)
Supplement: Supplementary file 3 — Additional file 3 Characteristics of studies on shortened dental configurations associated with health outcomes (n= 432). [file 12903_2023_3714_MOESM3_ESM.xlsx]

## Sheet: Planilha1
General health clinical	Clinical oral health	Mortality	Diet patterns	Patient-centered measures (general aspects of life and health)	Patient-centered measures (oral health)	Nº	Complete reference	Publication year	Setting of study	Study design	Objectives	Sample size	Sample recruitment	Age range of sample	Type of sampling	Form of measuring shortened dental configuration (clinical examination or self-report measure)	Concept of shortened dental configuration study	Health outcome	Outcome assessment method	Statistical analysis employed	Adjustment of association investigated by covariables	Statistical significance of the association between the shortened dental configuration and health outcome
0	1	0	0	0	0	1	Helkimo E, Carlsson GE, Helkimo M. Chewing efficiency and state of dentition. A methodologic study. Acta Odontol Scand. 1978;36(1):33-41.	1978	Finland	_	to devise a simple reproducible test method for assessing chewing efficiency and to apply it in a search for correlations between chewing efficiency, the state of dentition, the functional state ofthe masticatory system, the state of general health, and the state of nutrition	N=139	The material consisted of 139 Lapps who took part in the general health surveys including the IBP/HA program in Inare, Finland, 1970	adolescent/adults/elderly	non-probabilistic	clinical examination	WHO and Dental occluding pairs	Masticatory performance	Chewing eficiency is to be understood as the ability to grind a certain portion of a test food during a given time. The method used was based on those for estimating the sizes of fragments of a masticated food product. Scalded almonds were used as a test food. The almonds were of roughly uniform size and weighed on an average 1.5 g. Each subject chewed six almonds as described below. The subjects…	group comparison	not	yes
0	0	0	1	0	0	2	Osterberg T, Steen B. Relationship between dental state and dietary intake in 70-year-old males and females in Göteborg, Sweden: a population study. J Oral Rehabil. 1982;Nov;9(6):509-21.	1982	Sweden	Cross-sectional	to relate dental state to dietary habits and, furthermore, to study the possible influence of some social factors on these relations	N= 368	Representative sample of males and females in Goteborg	elderly	probabilistic	clinical examination	Eichner index	Dietary intake	Dietary interviews were performed in the probands' own homes by a dietitian according to the dietary history method (Burke, 1947), which was validated comparing the intake data with analyses of 24-h amounts of urinary nitrogen (Steen et al., 1977b). The data were processed in a computer system (Arvidsson Lenner et al., 1977) and the intakes of energy, protein, fat, carbohydrates, calcium, iron, p…	group comparison	yes	yes
0	1	0	0	0	0	3	Witter DJ, van Elteren P, Käyser AF. Migration of teeth in shortened dental arches. J Oral Rehabil. 1987 Jul;14(4):321-9.	1987	Netherlands	_	to compare shortened dental arch with the control group at the start of the observation with respect to migration of the teeth	N=132	The subjects for this study were selected from the patients of the dental clinic of the University of Nijmegen	adults/elderly	non-probabilistic	clinical examination	Shortened dental arches	Migration of the teeth	The following variables were measured in order to quantify the migration of the remaining teeth: occlusal contact, overbite, interdental contact or spacing and attrition.	group comparison	not	yes
0	1	0	0	0	1	4	Witter DJ, van Elteren P, Käyser AF. Signs and symptoms of mandibular dysfunction in shortened dental arches. J Oral Rehabil. 1988 Sep;15(5):413-20.	1988	Netherlands	_	to compare subjects with shortened dental arches characterized by the absence of molar support, with subjects with a complete dentition with respect to signs and symptoms of mandibular dysfunction	N=132	Patients of the dental clinic of the University of Nijmegen	adults/elderly	non-probabilistic	clinical examination	Shortened dental arches	Signs and symptoms of mandibular dysfunction	A subjective and objective examination was performed. The subjective examination consisted of questions related to: (i) pain in or around the TMJ, with differentiation between the sides and the severity; infrequent, light or frequent, heavy pain; (ii) noises within the TMJ on measurement (yes/no); (iii) restricted mobility of the lower jaw (yes/no). The objective examination consisted of the regi…	group comparison	not	not
0	1	0	0	0	1	5	Witter DJ, van Elteren P, Käyser AF, van Rossum MJ. The effect of removable partial dentures on the oral function in shortened dental arches. J Oral Rehabil. 1989 Jan;16(1):27-33.	1989	Netherlands	_	to investigate the effect of free-end removable partial dentures on oral function in the case of an shortened dental arches consisting of 3 to 5 occlusal units	N=89	Patients of the dental clinic of the University of Nijmegen	adults/elderly	non-probabilistic	clinical examination	Shortened dental arches	Oral functions (Chewing, esthetics, mandibular stability, overbite, spacing of anterior teeth, occlusal contact, attrition, TMJ function, pain, noise, restricted mobility) functional habits, unilateral chewing, frontal chewing, bruxism)	They were performed using a questionnaire or clinical measures, for example palpation. Chewing and aesthetics (measured through a questionnaire); overbite (ruler); spaces in anterior teeth (metal gauges) occlusal contact (occlusal strips); attrition (measurement of occlusal wear); TMJ function (pain - questionnaire); noise-checking - questionnaire and palpation; restricted mobility (questionnaire…	group comparison	not	yes only chewing function, restricted mobility and esthetics
0	0	0	0	0	1	6	Witter DJ, Van Elteren P, Käyser AF, Van Rossum GM. Oral comfort in shortened dental arches. J Oral Rehabil. 1990 Mar;17(2):137-43.	1990	Netherlands	_	to compare the oral comfort of a population with shortened dental arches, a population with shortened dental arches and free-end removable partial dentures and of a population with complete dental arches, the last group being the control group	N= 171	Patients of the dental clinic of the University of Nijmegen	adults	non-probabilistic	clinical examination	Shortened dental arches	Oral comfort	Oral comfort was measured by (i) absence of pain or distress; (ii) chewing ability; (iii) appreciation of the appearance of the dentition	group comparison	not	yes
0	1	0	0	0	0	7	Witter DJ, De Haan AF, Käyser AF, Van Rossum GM. Shortened dental arches and periodontal support. J Oral Rehabil. 1991 May;18(3):203-12.	1991	Netherlands	_	to compare the periodontal support of individuals with reduced dental arches (Shortened dental arches) and individuals with Shortened dental arches and free-end removable partial dentures in the lower jaw compared with that of individuals with complete dentition	N=111	Patients of the dental clinic of the University of Nijmegen	adults	non-probabilistic	clinical examination	Shortened dental arches	Periodontal support	The mobility of the examined teeth, the following scale was used. For assessment of the alveolar bone level of the examined teeth, a relative method was used, which expressed the alveolar bone height (the distance between the alveolar crest and the apex of the tooth) as a fraction of the radiographic tooth length. Alveolar bone height and total tooth length were measured from the radiographs on a…	regression	not	not
0	1	0	0	0	0	8	Locker D, Leake JL. Risk indicators and risk markers for periodontal disease experience in older adults living independently in Ontario, Canada. J Dent Res. 1993 Jan;72(1):9-17	1993	Canada	Cross-sectional	to examine risk indicators and risk markers for periodontal disease experience in 624 adults aged 50 years and over living independently in four communities	N= 624	The data form part of the baseline phase of the Ontario Study of the Oral Health of Older Adults, a longitudinal study of the oral health and treatment needs of persons aged 50 years and over living independently in two metropolitan and two non-metropolitan communities, which included inner city, urban, rural, and northern populations	adults/elderly	probabilistic	clinical examination	WHO	Periodontal disease	Periodontal disease experience was assessed in terms ofattachment loss, measured at two sites on each remaining tooth	variance/covariance	not	yes
0	0	0	1	0	0	9	Norlén P, Steen B, Birkhed D, Björn AL. On the relations between dietary habits, nutrients, and oral health in women at the age of retirement. Acta Odontol Scand. 1993 Oct;51(5):277-84.	1993	Sweden	Cross-sectional	to analyze relationships between some oral health related factors and dietary habits and intake of energy and nutrients in a group of women at the age of retirement	N= 116	The study included all municipally employed women living in Malmo, Sweden, born in 1921-23 and with established dates of retirement between 1 December 1985 and 31 January 1987	elderly	non-probabilistic	clinical examination	WHO	Intake of energy and nutrients	Intake of energy and nutrients was computed, mainly in accordance with food tables. Earlier studies show that the results of the dietary interview in elderly populations, as performed in this study, are valid on the basis of comparisons between 24-h urinary nitrogen excretion and dietary intake of protein. Body mass index (BMI) was used to express the body weight (kg), divided by the squared body…	variance/covariance	not	yes
0	1	0	0	0	1	10	Witter DJ, De Haan AF, Käyser AF, Van Rossum GM. A 6-year follow-up study of oral function in shortened dental arches. Part II: Craniomandibular dysfunction and oral comfort. J Oral Rehabil. 1994 Jul;21(4):353-66.	1994	Netherlands	Longitudinal	to compare subjects with shortened dental arches characterized by the absence of molar support, with subjects with complete dental arches with respect to items concerning craniomandibular dysfunction and oral comfort	N= 126	Patients at the dental clinic of the University of Nijmegen	adults/elderly	non-probabilistic	clinical examination	Shortened dental arches	Oral comfort Craniomandibular dysfunction	Oral comfort is defined using the following criteria: (i) absence of pain and distress, meaning the absence of signs and symptoms of craniomandibular dysfunction; (ii) chewing ability; and (iii) appreciation of the appearance of the dentition in relation to absent posterior teeth. The objective (clinical) examination consisted of: (i) the assessment of clicking or crepitation of the TMJ; and (ii)…	regression	yes	not
0	1	0	0	0	0	11	Witter DJ, de Haan AF, Käyser AF, van Rossum GM. A 6-year follow-up study of oral function in shortened dental arches. Part I: Occlusal stability. J Oral Rehabil. 1994 Mar;21(2):113-25.	1994	Netherlands	Longitudinal	to compare subjects with shortened dental arches characterized by the absence of molar support, with subjects with complete dental arches with respect to occlusal stability	N= 126	Patients at the dental clinic of the University of Nijmegen	adults/elderly	non-probabilistic	clinical examination	Shortened dental arches	Occlusal stability	Parameters for occlusal stability are: number of occlusal contacts in the anterior region, overbite, interdental spacing and alveolar bone support.	group comparison	not	yes
0	0	0	0	0	1	12	Leake JL, Hawkins R, Locker D. Social and functional impact of reduced posterior dental units in older adults. J Oral Rehabil. 1994 Jan;21(1):1-10.	1994	Canada	Longitudinal	to examine the relationship between oral function and the number of opposing pairs of posterior teeth	N= 338	Data gathered for a longitudinal study of oral health of older Ontario adults	adults/elderly	probabilistic	clinical examination	Shortened dental arches	Chewing ability Mandibular function Aesthetic (satisfaction with teething)	Oral function was examined during the interview portion of the survey, and included chewing ability, mandibular function and aesthetics.	group comparison	not	yes
0	0	0	0	0	1	13	Meeuwissen JH, van Waas MA, Meeuwissen R, Käyser AF, van 't Hof MA, Kalk W. Satisfaction with reduced dentitions in elderly people. J Oral Rehabil. 1995 Jun;22(6):397-401.	1995	Norway	Cross-sectional	to investigate the satisfaction wilh reduced dentitions in elderly subjects, especially in relation to the number of occlusal units	N= 320	Non-institutionalized elderly, a name list of subjects was selected by the city registration office	adults/elderly	probabilistic	clinical examination	Dental occluding pairs	Satisfation with the dental state	The questionnaire contained questions with preceded answers with respect to subjects opinion about the function of the dentition and of the RPD. Besides questions on general satisfaction eith the dental state specific questions were asked concerning comfort, chewing, aesthetics, speech, dental experiences in the past and dental attitude	variance/covariance	not	yes
0	0	1	1	0	0	14	Appollonio I, Carabellese C, Frattola A, Trabucchi M. Influence of dental status on dietary intake and survival in community-dwelling elderly subjects. Age Ageing. 1997 Nov;26(6):445-56.	1997	Italy	Cross-sectional	to evaluate the relationships between a functional measure of dental status, the nutrients intake profile and mortality in a community elderly population.	N= 1,137	The target population was the entire cohort of subjects living in the historical centre of Brescia	elderly	non-probabilistic	clinical examination	others: group A: 10 teeth in the upper jaw and six in the lower jaw (was considered adequate without the use of dentures); group B (denture wearers) and group C (Inadequate dentition and no dentures)	Dietary intake Mortality	Dietary intake was evaluated by 24-h recall. Information was obtained about consumption of food (meals, snacks and drinks) during the day preceding the interview. Mortality data were collected over a 78-month follow-up period.	regression	yes	yes, adjusted only for 1 nutritional parameter
1	0	0	1	0	0	15	Hildebrandt GH, Dominguez BL, Schork MA, Loesche WJ. Functional units, chewing, swallowing, and food avoidance among the elderly. J Prosthet Dent. 1997 Jun;77(6):588-95.	1997	USA	_	to correlate the number of functional units with complaints about chewing and swallowing in the elderly	N= 602	As part of the Geriatric Oral Science Project at the University of Michigan. Four convenience populations were sampled to have elderly subjects representing different levels of general health	elderly	non-probabilistic	clinical examination	Dental occluding pairs	Complaints about oral-pharyngeal function Food avoidance	Interviews by- trained examiners who used standardized questionnaires to obtain information such as demographics, medical history, dental history, complaints about oral-pharyngeal function, and food avoidance behavior. This article focuses on that portion of the questionnaire that deals with complaints about chewing, swallowing, and food avoidance	group comparison	not	yes
0	0	0	0	0	1	16	Steele JG, Ayatollahi SM, Walls AW, Murray JJ. Clinical factors related to reported satisfaction with oral function amongst dentate older adults in England. Community Dent Oral Epidemiol. 1997 Apr;25(2):143-9.	1997	England	_	to identify the features of a natural dentition, specifically the number and distribution of teeth, which are important for oral satisfaction and freedom from eating problems in the elderly	N=1,211	The sampling frame represents all of the patients registered with family doctors in each of three areas, and was an almost complete list of the elderly population in each	elderly	probabilistic	clinical examination	WHO, Dental occluding pairs and others: distribution of teeth	Satisfaction in a dentate	The dependent variables were derived from three questions based on reported satisfaction (satisfaction with the ability to bite and chew, with the appearance of the teeth and with the mouth and teeth overall) and a single variable related to the presence of any eating difficulties	regression	yes	yes
0	0	0	0	0	1	17	Ow RK, Loh T, Neo J, Khoo J. Perceived masticatory function among elderly people. J Oral Rehabil. 1997 Feb;24(2):131-7.	1997	Singapore	_	to assess the perceived chewing ability of an elderly population and determine whether relationships exist between chewing ability and a number of social, health and dental variables. The associations between the choice of chewing sides and the type and texture of foods eaten, in relation to chewing ability, were also of interest to the study	N= 891	The sample represented a functionally independent group of elderly citizens of diverse educational and socio-economic background in the community	adults/elderly	non-probabilistic	clinical examination	WHO	Chewing ability	The chewing ability of subjects was elicited from the question, 'Can you chew properly?' The responses to chewing ability were recorded as 'well', 'fairly well' and 'poor'	group comparison	not	yes
0	0	0	0	0	1	18	Lester V, Ashley FP, Gibbons DE. The relationship between socio-dental indices of handicap, felt need for dental treatment and dental state in a group of frail and functionally dependent older adults. Community Dent Oral Epidemiol. 1998 Jun;26(3):155-9.	1998	England	Cross-sectional	to investigate the relationship between self-reported oral handicap as measured by socio-dental indicators and both dental state and felt need for dental treatment in a group of frail and functionally dependent older adults	N= 263	Housebound adults, were in long-stay residential facilities, in sheltered housing and in private housing	elderly	non-probabilistic	self-reported measure	WHO	Self-reported oral handicap 1) Chewing limitation 2) Functional sociodental impact 3) Aesthetics and embarrassment 4) Pain impacts 5) Discomfort and other symptoms	Subjects were then asked about their dental status and self-reported dental symptoms or impacts using questions that had been previously validated. The questions relating to dental impacts were combined into five indices measuring the level of handicap related to chewing limitation, functional sociodental impacts, aesthetics and embarrassment, pain impacts, discomfort and other symptoms	variance/covariance	yes	yes (except to pain or discomfort symptoms)
0	1	0	0	0	0	19	Tsuga K, Carlsson GE, Osterberg T, Karlsson S. Self-assessed masticatory ability in relation to maximal bite force and dental state in 80-year-old subjects. J Oral Rehabil. 1998 Feb;25(2):117-24.	1998	Sweden	_	to describe dental state, bite force and the self-assessed masticatory ability of elderly Swedish people and to analyse the relationship between these factors	N=170	The subjects participating in the study were selected at random from the systematic samples of the Nordic Research on Ageing: NORA	elderly	probabilistic	clinical examination	Eichner index	Maximum bite force	Maximum bite force, resistance time, and maximum finger force were recorded using pShortened dental archesion equipment developed for bite force measurements (Fløystrand, Kleven & Øilo, 1982; Mericske-Stern et al., 1993). The device consisted of a bite fork and a transducer (part of the sensor) connected to a graphic recorder. The bite fork thickness was approximately 7.5 mm, including an elastic…	group comparison	not	yes
0	0	0	0	0	1	20	Foerster U, Gilbert GH, Duncan RP. Oral functional limitation among dentate adults. J Public Health Dent. 1998 Summer;58(3):202-9.	1998	USA	Longitudinal	to measure the prevalence of oral functional limitation in adults and to identify clinical and sociodemographic factors associated with that limitation	N= 873	The Florida Dental Care Study is a longitudinal study of risk factors for changes in oral health	adults/elderly	probabilistic	clinical examination	Dental occluding pairs and anterior teeth	Oral functional limitation (chewing ability and Speaking difficulty)	Two self-reported measures of oral functional limitation were used. Current chewing ability was measured using with minor revision an index of chewing ability introduced by Leake. Subjects were asked these five questions: "Are you able to chew or bite ... [raw carrots or celery sticks [steak, chops, or firm meat1 [a whole fresh apple without cutting it1 [fresh lettuce or spinach salad] [boiled pe…	regression	yes	yes
0	0	0	0	0	1	21	Gilbert GH, Foerster U, Duncan RP. Satisfaction with chewing ability in a diverse sample of dentate adults. J Oral Rehabil. 1998 Jan;25(1):15-27.	1998	USA	Cross-sectional	to describe satisfaction with chewing ability in a diverse sample of dentate adults and quantify the associations between satisfaction with chewing ability and other measures of oral health	N= 873	Florida Dental Care Study (FDCS)	adults/elderly	probabilistic	clinical examination	Dental occluding pairs	Satisfaction with chewing ability	Self-rated satisfaction with chewing ability	regression	not	yes
1	0	0	0	0	0	22	Mojon P, Budtz-Jørgensen E, Rapin CH. Relationship between oral health and nutrition in very old people. Age Ageing. 1999 Sep;28(5):463-8.	1999	Switzerland	Cross-sectional	to evaluate the relationship between oral health status and nutritional deficiency	N= 324	The second largest nursing home (maximum capacity 275 residents) in the canton of Geneva was chosen for a longitudinal study	elderly	non-probabilistic	clinical examination	Dental occluding pairs	Nutritional deficiency	The body mass index (BMI) was computed from the weight (in kg) divided by the square of the height (in m). A BMI < 21 kg/m2 was considered as a marker of malnutrition. The biological assessments were made biannually and the latest available data were used in the study. Serum albumin was measured by colorimetric technique based on bromcresol assay	variance/covariance	yes	yes
0	0	0	0	0	1	23	Sheiham A, Steele JG, Marcenes W, Finch S, Walls AW. The impact of oral health on stated ability to eat certain foods; findings from the National Diet and Nutrition Survey of Older People in Great Britain. Gerodontology. 1999 Jul;16(1):11-20.	1999	England	Cross-sectional	to assess how the dental status of older people's mouths affected their stated ability to eat common foods	N=1,156	Survey was part of the oral health component of the nationwide British National Diet and Nutrition Survey	elderly	probabilistic	clinical examination	WHO and Dental occluding pairs	Chewing ability	The data on foods choice was based on the response of participants when asked to categorise the amount of difficulty they had eating certain key foods, or the amount of difficulty they anticipated that they would have if they were to attempt to eat them". They were asked 'I would like you to tell me for each one (food) whether you could eat it easily, with some difficulty or not at all.' There we…	regression	yes	yes
0	0	0	0	0	1	24	Elias AC, Sheiham A. The relationship between satisfaction with mouth and number, position and condition of teeth: studies in Brazilian adults. J Oral Rehabil. 1999 Jan;26(1):53-71.	1999	Brazil	Cross-sectional and longitudinal	to analyze the subjective perception of satisfaction of adults in relation to the number, position and condition of natural teeth	N=227 (1990) N=126 re-examined (1993)	Randomly selected through the Social Service of Industry	adults	non-probabilistic	clinical examination	Eichner index and Dental occluding pairs	Satisfaction with mouth	Questionnaire with 6 dimensions: appearance, pain, communication, function, comfort and satisfaction	regression	yes	yes
0	1	0	0	0	0	25	Ciancaglini R, Gherlone EF, Radaelli G. Association between loss of occlusal support and symptoms of functional disturbances of the masticatory system. J Oral Rehabil. 1999 Mar;26(3):248-53.	1999	Italy	Cross-sectional	to evaluated the association of loss of occlusal support with symptoms of functional disturbances of the masticatory system, in particular with the ones related to the temporomandibular dysfunction	N= 483	Adult population living in the municipality of Segrate were selected at random from town census lists	adolescent/adults/elderly	probabilistic	clinical examination	Functional tooth units	Functional disturbances	Evaluation of functional disturbances of the masticatory system included symptoms of temporomandibular dysfunction which were related to the anamnestic Helkimo index (temporomandibular joint sounds; feeling of stiffness or fatigue of the jaws; difficulty in opening the mouth wide or in locking the mouth; luxation; pain on movement; facial and jaw pain) (Helkimo, 1974), and moreover the following …	regression	yes	yes to Difficulty in closing the mouth, Difficulty on mastication
0	1	0	0	0	0	26	Fontijn-Tekamp FA, Slagter AP, Van Der Bilt A, Van 'T Hof MA, Witter DJ, Kalk W, Jansen JA. Biting and chewing in overdentures, full dentures, and natural dentitions. J Dent Res. 2000 Jul;79(7):1519-24.	2000	Netherlands	Cross-sectional	to investigate correlations between maximum bite forces and chewing efficiency. In addition, we included a group of younger subjects with a complete-natural dentition to provide information about more optimal oral function	N= 143	Subjects from the implant and full-denture groups (low mandible) were selected from a randomized clinical trial. Subjects from the root-overlay and full-denture groups (high mandible) were patients from the Nijmegen Dental School	adults/elderly	non-probabilistic	clinical examination	Shortened dental arches	Maximum bite forces Masticatory performance	Unilateral bite forces were measured with a miniature strain-gauge bite-force transducer with a vertical height of 3.8 mm. "chewing efficiency" is defined as the number of strokes needed to achieve a certain particle size reduction (for instance, to half of the original particle size), whereas "masticatory performance" is defined as the particle size distribution of food particles after a given n…	group comparison	not	yes
0	1	0	0	0	0	27	Hatch JP, Shinkai RS, Sakai S, Rugh JD, Paunovich ED. Determinants of masticatory performance in dentate adults. Arch Oral Biol. 2001 Jul;46(7):641-8.	2001	USA	Cross-sectional	to teste a multivariate model of masticatory performance for dentate subjects	N= 631	Participants in the Oral Health, San Antonio Longitudinal Study on Aging conducted in San Antonio	adults/elderly	probabilistic	clinical examination	Functional tooth units	Masticatory performance	The modified Mastication Performance Index was adopted (Manly and Braley, 1950; Yurkstas and Manly, 1950). This index quantifies the percentage by weight of a masticated test food bolus that will pass through a standard screen sieve after a set number of masticatory strokes. Peanuts served as the test food for unilateral chewing, with three 20-stroke trials per side. The mean of the six trials ad…	mediation	yes	yes
1	0	1	0	0	0	28	Shimazaki Y, Soh I, Saito T, Yamashita Y, Koga T, Miyazaki H, Takehara T. Influence of dentition status on physical disability, mental impairment, and mortality in institutionalized elderly people. J Dent Res. 2001 Jan;80(1):340-5.	2001	Japan	Cohort	to analyze how dentition status, especially the number of teeth and use of dentures, influenced the subjects' general health, including mobility, dementia, and mortality	N= 719	Subjects in this study represent approximately 2% of the estimated total number of senior citizens. Between October, 1988, and February, 1989, baseline examinations and interviews were performed on 1929 (87%) of the 2220 residents in 29 of the 30 institutions for the elderly in Kitakyushu	elderly	non-probabilistic	clinical examination	WHO	Mobility Dementia Mortality	The subjects who were able to walk unaided at baseline, but became bedridden or needed help to move during the intervening 6 years were defined as having deterioration in physical health. The subjects who had no symptoms of dementia and cognitive disability at baseline, but had some symptoms of dementia or cognitive disability at follow-up, were defined as having deterioration in mental health. I…	regression	yes	yes except to mental impairment
1	0	0	0	0	0	29	Takata Y, Ansai T, Matsumura K, Awano S, Hamasaki T, Sonoki K, Kusaba A, Akifusa S, Takehara T. Relationship between tooth loss and electrocardiographic abnormalities in octogenarians. J Dent Res. 2001 Jul;80(7):1648-52.	2001	Japan	Cross-sectional	to evaluate the relationship between dental disease and abnormal electrocardiography findings in octogenarians	N= 697	individuals who were 80 years old resided in 3 cities (Buzen, Yukuhashi, Munakata), 4 towns (Katsuyama, Tikujo, Toyotsu, Kanda), I village (Shinyoshitomi), and 1 ward (Tobata of Kikakyushu City) in the Fukuoka Prefecture	elderly	non-probabilistic	clinical examination	WHO	Coronary heart disease	Twelve-lead ECG recording and blood pressure (BP) measurements were performed while subjects were in the supine position. Blood sampling was performed with subjects in the seated position. The 12-lead ECG was recorded by means of a standard electrocardiograph (Cardisuny alpha 500BX, Fukuda ME Kogyo Co., Tokyo, Japan) equipped with an automated analysis system	regression	yes	yes
0	0	0	0	0	1	30	McGrath C, Bedi R. Can dentures improve the quality of life of those who have experienced considerable tooth loss? J Dent. 2001 May;29(4):243-6.	2001	United Kingdom	Cross-sectional	to identify variations in the impact of oral health on quality of life among UK residents in relation to self-reported number of teeth possessed and denture status. In addition, to determine whether recourse to a removable prosthesis for those who claimed that they had experienced considerable tooth loss (having 20 teeth) was associated with quality of life	N= 1,801	The sampling frame was the entire Postcode Address FileÐthe most complete list of addresses in Britain. One hundred postal sectors were selected from which 30 household addresses were randomly selected throughout the country, 2667 of which were eligible addresses, the others being unoccupied buildings.	adolescent/adults/elderly	probabilistic	self-reported measure	WHO	Oral-health-related quality of life	OHQoL-UK(W)q)© measure, which was developed based on the public's perception in the UK	group comparison	not	yes
0	1	0	0	0	0	31	Witter DJ, Creugers NH, Kreulen CM, de Haan AF. Occlusal stability in shortened dental arches. J Dent Res. 2001 Feb;80(2):432-6.	2001	Netherlands	Longitudinal	to investigate occlusal stability in shortened dental arches as a function over time	N=146	Subjects with shortened dental arches, attending our dental clinic during the period 1981 to 1985, of the University of Nijmegen	adults	non-probabilistic	clinical examination	Shortened dental arches	Occlusal stability	In this study, 'occlusal stability' is defined as the stability of the position of teeth in their spatial relationship in the occluding dental arches. Based on this definition, the following 5 parameters were used as indicators for occlusal stability: Interdental spacing, Occlusal contact, Vertical and horizontal overbite, Occlusal tooth wear and Periodontal support	regression	not	yes
1	0	0	0	0	1	32	Sheiham A, Steele J. Does the condition of the mouth and teeth affect the ability to eat certain foods, nutrient and dietary intake and nutritional status amongst older people? Public Health Nutrition. 2001 4(3):797-803	2000	England	Cross-sectional	to assess how the dental status of older people affected their stated ability to eat common foods, their nutrient intake and some nutrition-related blood analytes	N= 949	Part of nation-wide British National Diet and Nutrition Survey, 178 institutions were randomly selected, with further institutions being selected as reserves for use if the original selections proved to be ineligible or unproductive.	elderly	probabilistic	clinical examination	WHO and Dental occluding pairs	Daily intake of nutrients and difficulty eating specified foods (Chewing ability)	Participants underwent a dental examination by a trained and calibrated examiner. They were then asked by a trained interviewer to rate the amount of difficulty they had eating certain key foods, or the amount of difficulty they anticipated that they would have if they were to attempt to eat them. The dietary survey collected detailed information about the quantities of foods and nutrients consum…	regression	yes	yes
0	0	0	1	0	0	33	Shinkai RS, Hatch JP, Sakai S, Mobley CC, Saunders MJ, Rugh JD. Oral function and diet quality in a community-based sample. J Dent Res. 2001 Jul;80(7):1625-30.	2001	USA	Cross-sectional	to investigate the influence of masticatory variables on overall diet quality in a socio-demographically diverse community-based sample	N= 731	Data were derived from the Oral Health: San Antonio Longitudinal Study of Aging (OH:SALSA), conducted in San Antonio, Texas, from July, 1994, to May, 1998.	adults/elderly	non-probabilistic	clinical examination	Functional tooth units	Overall diet quality	Healthy Eating Index (HEI), which is constructed based on the US Department of Agriculture Food Guide Pyramid and Dietary Guidelines for Americans; Trained interviewers or registered dietitians collected diet data using the 24-hour dietary recall method	variance/covariance	yes	not
0	0	0	0	0	1	34	Sheiham A, Steele JG, Marcenes W, Tsakos G, Finch S, Walls AW. Prevalence of impacts of dental and oral disorders and their effects on eating among older people; a national survey in Great Britain. Community Dent Oral Epidemiol. 2001 Jun;29(3):195-203.	2001	United Kingdom	_	to assess the prevalence, in a British population aged 65 years and older, of oral health related impacts and the effects they had on the quality of daily life and in particular on eating	N= 753 (free-living); 202 institution subjects	People participating in the British National Diet and Nutrition Survey	elderly	probabilistic	clinical examination	WHO	Oral-health-related quality of life	Impact of Oral Health on Daily Performance (OIDP)	regression	yes	yes
1	0	0	0	0	0	35	Yamaga T, Yoshihara A, Ando Y, Yoshitake Y, Kimura Y, Shimada M, Nishimuta M, Miyazaki H. Relationship between dental occlusion and physical fitness in an elderly population. J Gerontol A Biol Sci Med Sci. 2002 Sep;57(9):M616-20.	2002	Japan	Cross-sectional	to examine the relationship between physical fitness and occlusal condition of natural teeth in the elderly population	N=591	Questionnaires were sent to all 6629 inhabitants aged 70 and 80 years old on a registry of residents in Niigata city. Based on the replies, 763 individuals were selected randomly, with approximately equal numbers of each gender for each age group	elderly	probabilistic	clinical examination	Eichner index	Physical fitness	Maximum hand grip strength, Maximal isometric knee extensor strength, Maximal leg extensor power, Maximal stepping rate for 10 seconds and one-leg standing time with eyes open was also measured	regression	yes	yes
0	0	0	1	0	0	36	Marshall TA, Warren JJ, Hand JS, Xie XJ, Stumbo PJ. Oral health, nutrient intake and dietary quality in the very old. J Am Dent Assoc. 2002 Oct;133(10):1369-79.	2002	USA	Cohort	to describes a study in which we evaluated the relationships among dietary variety, nutrient intake and oral health measures in a cohort of community-dwelling elderly people aged 79 years and older	N= 220	members of the study sample were members of the Iowa 65+ Rural Health Study cohort, a census of all people aged 65 years and older residing in two rural Iowa counties, originally recruited in 1981 using 1980 U.S. census data	elderly	non-probabilistic	clinical examination	Dental occluding pairs and others: presence of a complete natural dentition defined as 24 or more natural teeth without use of a partial denture; presence of an incomplete natural dentition, defined as less than 24 natural teeth without use of a partial or complete denture	Nutrient intakes	We compared nutrient intakes with age- and sex-specific nutrient guidelines defined by the Food and Nutrition Board of the National Academy of Sciences in the recently released Dietary Reference Intakes	regression	yes	yes
0	0	0	0	0	1	37	McGrath C, Bedi R. Population based norming of the UK oral health related quality of life measure (OHQoL-UK). Br Dent J. 2002 Nov 9;193(9):521-4; discussion 517.	2002	United Kingdom	Cross-sectional	to establish normative age-gender values for the UK oral health related quality of life measure (OHQoL-UK©) in Britain and to provide a local reference for its interpretation. In addition, to identify key factors associated with oral health related quality of life	N= 1,838	This study was carried out with the assistance of the Office for National Statistics, employing their ‘omnibus’ household surveys. From the national postcode address file 3,000 addresses were selected in a multistage sampling process	adolescent/adults/elderly	probabilistic	self-reported measure	WHO	Oral-health-related quality of life	UK oral health related quality of life measure OHQoL-UK(W)q)©	regression	yes	yes
0	1	0	1	0	1	38	Osterberg T, Tsuga K, Rothenberg E, Carlsson GE, Steen B. Masticatory ability in 80-year-old subjects and its relation to intake of energy, nutrients and food items. Gerodontology. 2002 Dec;19(2):95-101.	2002	Sweden	Cross-sectional	to analyse the relationship between masticatory ability (self assessed masticatory ability and bite force) and intake of energy, nutrients and food items in a population sarnple of elderly subjects	N= 160	Participating in the study were selected at random from the systematic samples of the Nordic Research on Ageing: NORA at the age of 80 years	elderly	probabilistic	clinical examination	Eichner index	Chewing ability Intake of energy, nutrients and food items Bite force	Questionnaire for self-assessed masticatory ability modified from earlier studies, a questionnaire regarding self-assessed masticatory ability was constructed and applied in our previous report. Nine questions and answers were selected from that report for the present analyses. The dietary assessment method used was the Diet History (DH), which aims to capture habitual intake during a specified p…	regression	yes	yes to masticatory problems
1	0	0	0	0	0	39	Sheiham A, Steele JG, Marcenes W, Finch S, Walls AW. The relationship between oral health status and Body Mass Index among older people: a national survey of older people in Great Britain. Br Dent J. 2002 Jun 29;192(12):703-6.	2002	United Kingdom	_	to assess the relationship between oral health status and Body Mass Index	N= 629	The National Diet and Nutrition Survey included two independent random samples of free-living and institutionalised	elderly	probabilistic	clinical examination	WHO and Dental occluding pairs	Underweight, ‘normal’, overweight and obese (Body Mass Index)	To measure body fatness, height and weight, measurements were used to derive the Quetelet or Body Mass Index, a ratio between the weight in kilograms and the height in metres squared	regression	yes	yes
1	0	0	0	0	0	40	Srisilapanan P, Malikaew P, Sheiham A. Number of teeth and nutritional status in Thai older people. Community Dent Health. 2002 Dec;19(4):230-6.	2002	Thailand	Cross-sectional	to assess the association between the number of natural teeth and nutritional status	N=623	Individuals that living independently in the metropolitan area	elderly	probabilistic	clinical examination	WHO	Underweight or non-underweight (Body mass index)	Body mass index (BMI)	regression	yes	yes
1	0	0	0	0	0	41	Matsumura K, Ansai T, Awano S, Takehara T, Abe I, Iida M, Takata Y. Association of dental status with blood pressure and heart rate in 80-year-old Japanese subjects. Jpn Heart J. 2003 Nov;44(6):943-51.	2003	Japan	Cross-sectional	to study the cross-sectional association between dental status and blood pressure or heart rate	N= 499	Part of a community-based cross-sectional survey of the 8020 Data Bank Survey	elderly	non-probabilistic	clinical examination	WHO	Blood pressure or heart rate	The subjects were kept in a sitting position for at least 10 minutes in a quiet room; then sitting blood pressure was measured by an oscillometric method using an automatic device (BP-103, Nippon Colin, Komaki, Japan). Standard 12-lead electrocardiograms were recorded using a paper speed of 25 mm/s, and heart rate was calculated.	regression	yes	yes to heart rate
0	0	0	0	0	1	42	Sarita PT, Kreulen CM, Witter D, Creugers NH. Signs and symptoms associated with TMD in adults with shortened dental arches. Int J Prosthodont. 2003 May-Jun;16(3):265-70.	2003	Tanzania	_	to investigate the prevalence of signs and symptoms associated with temporomandibular disorders in adults with shortened dental arches	N=850	Subjects with SDAs were recruited from cluster samples of the adult population of the coastal zone in Tanzania. This zone was chosen because of accessibility, presence of urban and rural populations, and absence of cultural tooth mutilation practices.	adults/elderly	probabilistic	clinical examination	Shortened dental arches	Temporomandibular Disorders (TMD)	Subjects were asked about (1) pain in or around the TMJ (none, minor/heavy, sometimes/often, left side/ right side/both sides); (2) sounds (clicking, popping, or gritting within the TMJ on movement: no, yes); and (3) restricted mobility of the mandible (no, yes). Factors associated with TMD were also inquired about: (1) general joint diseases (no, yes); (2) chewing side preference (no preference,…	regression	yes	not
1	0	0	1	0	0	43	Marcenes W, Steele JG, Sheiham A, Walls AW. The relationship between dental status, food selection, nutrient intake, nutritional status, and body mass index in older people. Cad Saude Publica. 2003 May-Jun;19(3):809-16.	2003	United Kingdom	_	to review the findings from a national survey in Great Britain which assessed whether dental status affected older people’s food selection, nutrient intake, and nutritional status	N= 753	People participating in the British National Diet and Nutrition Survey	elderly	probabilistic	clinical examination	WHO	Food selection Nutrient intake Nutritional status	The dietary survey collected information about the quantities of foods and nutrients consumed by the sample of elderly people, as well as demographic data, anthropometric measurements, and measurements of certain nutrients in blood and urine. To measure body fatness, height and weight measurements were used to derive the Quetelet or body mass index, a ratio calculated by reference to the weight i…	regression	yes	yes
0	0	0	1	0	0	44	Sahyoun NR, Lin CL, Krall E. Nutritional status of the older adult is associated with dentition status. J Am Diet Assoc. 2003 Jan;103(1):61-6.	2003	USA	Cross-sectional	to examine associations between the number of posterior occlusal pairs of teeth and the nutritional status	N= 5,958	Participating in the third National Health and Nutrition Examination Survey (NHANES III) survey	adults/elderly	probabilistic	clinical examination	Dental occluding pairs	Nutritional status	The nutritional status outcomes used in our study were dietary, biochemical, and anthropometric measures. Dietary outcomes included absolute nutrient intake of vitamins C, E, A, folate, and carotenes, the HEI score, and its individual components. Dietary intake data were collected via a 24-hour recall and analyzed for nutrient content. The dietary intake data were recoded to provide an HEI score,…	regression	yes	yes
0	0	0	0	0	1	45	Sarita PT, Witter DJ, Kreulen CM, Van't Hof MA, Creugers NH. Chewing ability of subjects with shortened dental arches. Community Dent Oral Epidemiol. 2003 Oct;31(5):328-34.	2003	Tanzania	_	to study chewing ability in subjects with shortened dental arches	N=850	The urban sample was obtained from two establishments with large numbers of employees in Dar es Salaam city and three factories and two municipal institutions in Tanga city. Both the urbam and rural sample were randomly selected	adults/elderly	probabilistic	clinical examination	Shortened dental arches	Chewing ability	A structured interview regarding chewing ability. Complaints about chewing function were scored as 0=no complaints; 1= chewing takes too long; 2= must swallow food coarsely; 3=cannot chew all kinds of food; 4= have to use special or specially prepared food; 5= other complaints such as pain or discomfort during chewing. Additionally, perceived difficulty of chewing 20 common Tanzanian foods was in…	variance/covariance	not	yes
1	1	1	0	0	0	46	Ajwani S, Mattila KJ, Närhi TO, Tilvis RS, Ainamo A. Oral health status, C-reactive protein and mortality--a 10 year follow-up study. Gerodontology. 2003 Jul;20(1):32-40.	2003	Finland	Longitudinal	to determine if edentulism is associated with increased levels of C-reactive protein and investigate the possible mechanism for this association; and to study the influence of periodontal disease and edentulism on 10-year mortality	N=364	Subjects underwent medical examination in 1989 and 600 elderly who were alive one year later were invited for an oral examination at the University Dental Clinic	elderly	probabilistic	clinical examination	WHO	Levels of C-reactive protein Salivary microbial Mortality	Blood samples were collected, after an overnight fast, from all participants for routine laboratory investigations. In 1998, these frozen (-20°C) serum samples were used to measure the C-reactive protein using a sensitive immunoenzymometric assay which made use of two monoclonal antibodies. Salivary microbial (mutans streptococci and yeast) counts were analyzed using commercial kits. estimation o…	group comparison	not	yes
0	0	1	0	0	0	47	Hämäläinen P, Meurman JH, Keskinen M, Heikkinen E. Relationship between dental health and 10-year mortality in a cohort of community-dwelling elderly people. Eur J Oral Sci. 2003 Aug;111(4):291-6.	2003	Finland	Cohort	to assess the possible role of dental health as a predictor of mortality	N= 226	Population-based prospective study,the Evergreen project, which focuses on the functional capacity and health of elderly residents	elderly	probabilistic	clinical examination	WHO	Mortality	Ten-year mortality data were received from the population register for every deceased subject who took part in the baseline dental examinations	regression	yes	yes
1	0	0	0	0	0	48	Takata Y, Ansai T, Awano S, Hamasaki T, Yoshitake Y, Kimura Y, Sonoki K, Wakisaka M, Fukuhara M, Takehara T. Relationship of physical fitness to chewing in an 80-year-old population. Oral Dis. 2004 Jan;10(1):44-9.	2004	Japan	Cross-sectional	to evaluate the relationship of chewing ability or teeth number with measures of physical fitness	N= 697	Individuals who were 80-years old resided in three cities (Buzen, Yukuhashi, and Munakata), four towns (Katsuyama, Tikujo, Toyotsu, and Kanda), one village (Shinyoshitomi), and one ward (Tobata of Kikakyushu City) in the Fukuoka Prefecture of Japan	elderly	non-probabilistic	clinical examination	WHO	Measures of physical fitness: Test of one-leg standing time Maximal hand-grip strength Leg extensor strength Isokinetic leg extensor power Stepping rate	Maximal hand-grip strength was measured in each hand using a Smedley hand dynamometer (DM-100s; Yagami, Nagoya, Japan). The best value in two trials for each hand was taken as the score for the test. Leg extensor strength was measured by a portable chair incorporating a strain gauge connected to a load cell. The subject sat on a seat in a vertical position with the legs hanging vertically and the…	regression	yes	not
1	0	0	0	0	0	49	Peeters J, Naert I, Carette E, Manders E, Jacobs R. A potential link between oral status and hearing impairment: preliminary observations. J Oral Rehabil. 2004 Apr;31(4):306-10.	2004	Belgium	_	to assess the relation between oral status and hearing acuity	N=48	Were randomly selected from the population consulting the Department of Prosthetic Dentistry of the University Hospitals, Catholic University of Leuven	adults/elderly	probabilistic	clinical examination	Dental occluding pairs	Hearing loss	Pure tone audiometric examinations were obtained in a sound-free chamber using a Madsen Electronics Orbiter 922 version 2 audiometer* and a TDH-39 headphone* by the same trained audiologist.	regression	yes	yes
0	0	0	0	0	1	50	McGrath C, Bedi R. Why are we "weighting"? An assessment of a self-weighting approach to measuring oral health-related quality of life. Community Dent Oral Epidemiol. 2004 Feb;32(1):19-24.	2004	United Kingdom	Cross-sectional	to determine whether or not self-weighting at an item level contributes to the performance of na oral health-related quality-of-life measure	N= 100	The vehicle for this study was the Office for National Statistics Omnibus surveys in the UK and conducted with the assistance of NOS staff	adolescent/adults/elderly	probabilistic	self-reported measure	WHO	Oral-health-related quality of life	UK Oral Health related Quality-of-life measure OHQoL-UK(W)q)©	group comparison	not	yes
0	1	0	0	0	0	51	Ikebe K, Nokubi T, Morii K, Kashiwagi J, Furuya M. Association of bite force with ageing and occlusal support in older adults. J Dent. 2005 Feb;33(2):131-7.	2005	Japan	Cross-sectional	to investigate the effect of ageing, occlusal support and temporomandibular joint condition and general health status on bite force in older adults	N=850	Students of the Senior Citizens’ College of Osaka prefecture who attended the program from 1999 to 2001. The study sample consisted of community-dwelling, independently-living people over the age of 60 years who attended lectures once a week.	elderly	non-probabilistic	clinical examination	Eichner index	Bite force	Bilateral maximal bite force was measured with pressure sensitive sheets, the thickness of which was 97 micrometers (Dental Prescale 50 H R type, Fuji Film Co., Tokyo, Japan). The subjects performed maximal clenching in the intercuspal position with a pressure-sensitive sheet placed between the maxilla and the mandibular dental arch. Removable denture wearers bit the sheets with their dentures. T…	regression	yes	yes
0	0	0	0	0	1	52	Steele JG, Sanders AE, Slade GD, Allen PF, Lahti S, Nuttall N, Spencer AJ. How do age and tooth loss affect oral health impacts and quality of life? A study comparing two national samples. Community Dent Oral Epidemiol. 2004 Apr;32(2):107-14.	2004	United Kingdom and Australia	Cross-sectional	to explain how age and tooth loss are related to the impact of oral health on daily life in two populations, ii) assess whether cultural variations associated with country of birth influenced the relationship between tooth loss and oral health-related quality of life	N= 7,122	National population studies of dentate adults in the United Kingdom, (1998 UK Adult Dental Health Survey) and a telephone national oral health survey conducted in Australia	adolescent/adults/elderly	probabilistic	clinical examination/self-reported measure	WHO	Oral-health-related quality of life	Oral Health Impact Profile (OHIP-14)	variance/covariance	yes	yes
0	0	0	0	0	1	53	Tsakos G, Marcenes W, Sheiham A. The relationship between clinical dental status and oral impacts in an elderly population. Oral Health Prev Dent. 2004;2(3):211-20.	2004	Greece	Cross-sectional	to investigate the relationship between oral health-related yuality of life and clinical dental measures in an elderly Greek population	N=681	Individuals living independently in the Athens region	elderly	probabilistic	clinical examination	WHO and Dental occluding pairs	Oral-health-related quality of life	Impact of Oral Health on Daily Performance (OIDP) 10 itens	regression	yes	yes
0	0	0	1	0	0	54	Borges-Yañez SA, Maupomé G, Martinez-Gonzalez M, Cervantez-Turrubiante L, Gutiérrez-Robledo LM. Dietary fiber intake and dental health status in urban-marginal, and rural communities in central Mexico. J Nutr Health Aging. 2004;8(5):333-9.	2004	Mexico	Cross-sectional	to investigate whether there is an association between the number of teeth present and dietary fiber intake in people living independently, in different geographic and socioeconomic locations	N= 407	Mexico's urban and rural communities	elderly	probabilistic	clinical examination	WHO	Dietary fiber intake	Assessment of nutritional status, including laboratory tests	variance/covariance	not	yes
0	0	0	0	0	1	55	Ekanayake L, Perera I. The association between clinical oral health status and oral impacts experienced by older individuals in Sri Lanka. J Oral Rehabil. 2004 Sep;31(9):831-6.	2004	Sri Lanka	Cross-sectional	to determine the association between clinical oral status and oral impacts experienced by older individuals	N= 235	The sample for the original study was drawn from individuals who were above 60 years of age and residing in Moratuwa, one of the administrative divisions of the Colombo district	elderly	probabilistic	clinical examination	WHO	Oral-health-related quality of life	Oral Health Impact Profile (OHIP-14)	group comparison	not	yes
1	0	0	0	0	0	56	Inagaki K, Kurosu Y, Yoshinari N, Noguchi T, Krall EA, Garcia RI. Efficacy of periodontal disease and tooth loss to screen for low bone mineral density in Japanese women. Calcif Tissue Int. 2005 Jul;77(1):9-14.	2005	Japan	Cross-sectional	to investigate the associations of metacarpal bone mineral density with periodontal conditions and tooth loss in a community-based cohort of Japanese women, including both premenopausal and postmenopausal subjects	N=356	The study was performed in May 1998 and 1999 in Ichinomiya City, Japan, through a community-based oral health screening program..	adults/elderly	non-probabilistic	clinical examination	WHO	Metacarpal bone mineral density	Was measured using a computerized X-ray densitometry (CXD) system (Bonalyzer, Teijin Co Ltd, Tokyo, Japan). It used posterioanterior X-ray radiographs of the hand and an aluminum step wedge (20 steps, 1 mm/step) as a standard. The measured BMD could be expressed as the thickness of an aluminum equivalent (mmA1) showing corresponding X-ray absorption.	variance/covariance	not	yes
0	0	0	0	0	1	57	Mack F, Schwahn C, Feine JS, Mundt T, Bernhardt O, John U, Kocher PT, Biffar R. The impact of tooth loss on general health related to quality of life among elderly Pomeranians: results from the study of health in Pomerania (SHIP-O). Int J Prosthodont. 2005 Sep-Oct;18(5):414-9.	2005	Germany	Cross-sectional	to determine whether oral status is associated with general health and related to quality of life	N= 1,406	Subjects aged 20 to 79 years were invited to participate in the Study of Health in Pomerania	elderly	probabilistic	clinical examination	others: Group ≥ 10T consisted of subjects with no removable denture and 10 or more natural teeth, with or without fixed prosthodontics. Group ≤ 9T consisted of subjects with no removable denture and less than 10 natural teeth, with or without fixed prosthodontics. Subjects in group ≥ 10T or ≤ 9T had, on average, less than 1 pontic in each jaw, so this was considered as a natural tooth	Health-related quality of life	Health-related QOL was measured using the validated German version of the SF-12, a short form of the SF-36	regression	yes	yes
0	1	0	0	0	0	58	Mundt T, Mack F, Schwahn C, Bernhardt O, Kocher T, John U, Biffar R. Gender differences in associations between occlusal support and signs of temporomandibular disorders: results of the population-based Study of Health in Pomerania (SHIP). Int J Prosthodont. 2005 May-Jun;18(3):232-9.	2005	Germany	Cross-sectional	to investigate whether gender-dependent associations exist between signs of temporomandibular disorders and occlusal support	N= 2,963	The study’s management randomized subjects, made selections from county Registry Office files, and invited the subjects to the study examination center	adults/elderly	probabilistic	clinical examination	Eichner index	Temporomandibular disorders	The following TMD signs were used for statistical analyses: 1. Tenderness or pain of one or more muscles on bilateral palpation (temporalis, masseter, medial pterygoid, suboccipitalis, sternocleidomastoid) or pain during an isometric contraction test of the lateral pterygoid, as it is difficult to palpate this muscle 2. Uni- or bilateral tenderness or pain on direct preauricular palpation of one …	regression	yes	yes except to woman
0	0	0	1	0	0	59	Yoshihara A, Watanabe R, Nishimuta M, Hanada N, Miyazaki H. The relationship between dietary intake and the number of teeth in elderly Japanese subjects. Gerodontology. 2005 Dec;22(4):211-8.	2005	Japan	Longitudinal	to assess whether tooth loss was related to nutrient intake in elderly Japanese subjects	N=57	In 1998, a longitudinal interdisciplinary study of ageing was initiated to evaluate the relationship between general health status, including nutrient intake and anthropometry, and dental diseases. Initially, questionnaires were sent to all 4542 residents (born in 1927)	elderly	probabilistic	clinical examination	WHO	Nutrient intake	The subjects were fully instructed on how to record all consumed food, including the use of nutritional supplements. Each type of food consumed by the subjects was weighed on three consecutive days using the same model of scale (TANITA, Tokyo, Japan). The dietitians checked the records of dietary intake weighed by the subjects twice, on the second of the three consecutive days and after three con…	group comparison	not	yes
0	0	0	0	0	1	60	Peltola P, Vehkalahti MM. Chewing ability of the long-term hospitalized elderly. Spec Care Dentist. 2005 Sep-Oct;25(5):260-4.	2005	Finland	_	to investigate the chewing ability of long-term hospitalized elderly patients in relation to their masticatory capacity, sore mouth and degree of dependence	N=260	There were seven long-term hospitals run by Helsinki City Health Department for chronically ill elderly patients	elderly	non-probabilistic	clinical examination	Eichner index	Chewing ability	The personal nurses for each subject filled in questionnaires inquiring about the subjects’ eating and diet, and if they had pain during eating. Each nurse knew herhis patient very well and was responsible for the well-being of the patient. The nurses’ responses were based on daily observation of the subjects during the last three months. Each subject’s ability to chew hard or tough bread was giv…	regression	yes	yes
0	0	0	0	0	1	61	Akifusa S, Soh I, Ansai T, Hamasaki T, Takata Y, Yohida A, Fukuhara M, Sonoki K, Takehara T. Relationship of number of remaining teeth to health-related quality of life in community-dwelling elderly. Gerodontology. 2005 Jun;22(2):91-7.	2005	Japan	Longitudinal	to evaluate the relationship between number of remaining teeth and health-related quality of life in community-dwelling elderly	N= 207	The subjects in that study were 827 persons who resided in three cities (Buzen, Yukuhashi, and Munakata), four towns (Katsuyama, Tikujo, Toyotsu, and Kanda), one village (Shinyoshitomi), and one ward (Tobata, Kitakyushu City) in Fukuoka Prefecture	elderly	non-probabilistic	clinical examination	WHO	Oral-health-related quality of life	Short Form Survey (SF-36)	regression	yes	yes
0	0	0	0	0	1	62	Gilbert GH, Meng X, Duncan RP, Shelton BJ. Incidence of tooth loss and prosthodontic dental care: effect on chewing difficulty onset, a component of oral health-related quality of life. J Am Geriatr Soc. 2004 Jun;52(6):880-5.	2004	USA	Cross-sectional	to quantify incidence of tooth loss, prosthodontic dental restoration, and chewing difficulty onset and the effect of tooth loss and prosthodontic restoration on chewing difficulty onset	N= 873	Florida Dental Care Study (FDCS)	adults/elderly	probabilistic	clinical examination	Dental occluding pairs	Chewing difficulty onset	Chewing Ability was measured with minor revision using the chewing ability index of a previously reported study. Subjects were asked whether they were able, at the time of interview, to chew or bite raw carrots or celery sticks; steaks, chops, or firm meat; a whole fresh apple without cutting it; fresh lettuce or spinach salad; and boiled peas, carrots, or green or yellow beans. Chewing Difficult…	regression	yes	yes
0	1	0	0	0	0	63	Dutra V, Yang J, Devlin H, Susin C. Radiomorphometric indices and their relation to gender, age, and dental status. Oral Surg Oral Med Oral Pathol Oral Radiol Endod. 2005 Apr;99(4):479-84.	2005	United Kingdom	_	to evaluate the antegonial index (AI) and the mental index (MI) in edentulous and dentate patients, in different age groups and between genders	N=312	Panoramic radiographs of individuals were screened during the years 2002 and 2003 from the files of the School of Dentistry at Temple University, Philadelphia, and the School of Dentistry at the University of Manchester	adults/elderly	non-probabilistic	clinical examination	others: the dental status was established and dentate individuals were classified according to the presence of mandibular molars. Those individuals having mandibular molars were classified as dentate, whereas those without mandibular molars but with other teeth present were categorized as partially dentate. Edentulous individuals were kept in a separate group. This way 3 groups were created: 1—de…	Antegonial index and the mental index	Cortical width at the mental foramen region was assessed according to the technique described by Ledgerton et al,in which the mental foramen was identified and a line was traced which passed perpendicular to the tangent to the lower border of the mandible and through the center of the mental foramen.	regression	yes	yes to Antegonial index
1	0	0	0	0	0	64	Hashimoto M, Yamanaka K, Shimosato T, Ozawa A, Takigawa T, Hidaka S, Sakai T, Noguchi T. Oral condition and health status of elderly 8020 achievers in Aichi Prefecture. Bull Tokyo Dent Coll. 2006 May;47(2):37-43.	2006	Japan	_	to investigate differences in oral condition and health status between people with 20 or more teeth at age 80 and people of the same age with less than 20 teeth	N= 321	Elderly individuals living in Nagoya city	elderly	non-probabilistic	clinical examination	WHO	Health condition: Bone mineral density (BMD) Grip strength Balance test (duration of one foot on one leg with eyes open) Underweight, overweight and obesity measured by BMI	Bone mineral density (BMD), grip strength, balance test (length of one foot on one leg with eyes open), height, weight, and BMI	group comparison	not	yes to Grip strength and balance test (male) and bone mineral density, grip strength, weight and body mass index (female)
0	0	1	0	0	0	65	Morita I, Nakagaki H, Kato K, Murakami T, Tsuboi S, Hayashizaki J, Toyama A, Hashimoto M, Simozato T, Morishita N, Kawanaga T, Igo J, Sheiham A. Relationship between survival rates and numbers of natural teeth in an elderly Japanese population. Gerodontology. 2006 Dec;23(4):214-8.	2006	Japan	Cohort	to assess whether elderly people with 20 or more natural teeth were more likely to live longer than a cohort with less than 20 teeth	N= 118	In a preliminary survey, mail questionnaires were sent to all of the 1889 citizens of Tokoname city. dentists visited and examined the oral status of the 78 participants that were randomly selected from the city register of people	elderly	probabilistic	clinical examination	WHO	Survival rates	Information on the survival of the participants including the date of death was collected from the Tokoname city register	regression	yes	yes to males
0	1	0	0	0	0	66	Sanchez AA, Delgado CL. Estado oclusal y rendimiento masticatorio. Acta odontol. venez, Caracas. 2006 Aug;44(2):176-183.	2006	Peru	_	to assess masticatory performance through occlusal state	N=100	Individuals with good general health conditions for 4 months, who will present themselves at the Central Stomatology Clinic of the Cayetano Heredia Peruvian University and will voluntarily participate in the study	no information	non-probabilistic	clinical examination	Functional tooth units	Masticatory performance	Masticatory performance was determined using the Edlund & Lamm (1980) index, which was modified to a scale of 0 to 100%. This consists of measuring the degree of crushing of pills (20 mm in diameter by 5 mm wide and weighing 2.3 grams) until completing 20 chewing strokes. These were made of Optosil® condensation silicone + Optosil Universal Activator	regression	yes	yes
0	1	0	0	0	0	67	Ikebe K, Matsuda K, Morii K, Furuya-Yoshinaka M, Nokubi T, Renner RP. Association of masticatory performance with age, posterior occlusal contacts, occlusal force, and salivary flow in older adults. Int J Prosthodont. 2006 Sep-Oct;19(5):475-81.	2006	Japan	Cross-sectional	to investigate the effect of age, posterior occlusal contacts, occlusal force, and salivary flow on masticatory performance	N=328	Subjects were participants of the Senior Citizens’College of Osaka prefecture in 2000 and 2001 who were community-dwelling, independently living elderly people	elderly	non-probabilistic	clinical examination	Eichner index	Masticatory performance	Masticatory performance was determined by the concentration of dissolved glucose obtained from test gummy jellies, which are the standardized food developed for measuring masticatory performance. The subjects were instructed to chew the gummy jelly using 30 chewing strokes on their preferred chewing side (left, right, or both) and to expectorate the bolus of comminuted particles as thoroughly as …	regression	yes	yes
1	0	0	0	0	0	68	Rauen MS, Moreira EA, Calvo MC, Lobo AS. Oral condition and its relationship to nutritional status in the institutionalized elderly population. J Am Diet Assoc. 2006 Jul;106(7):1112-4.	2006	Brazil	Cross-sectional	to identify the association between oral condition and nutritional status of institutionalized elderly people	N=187	10 geriatric institutions in the municipality of Florianópolis	elderly	non-probabilistic	clinical examination	Dental occluding pairs	Nutritional status (underweight, overweight and obesity measured by BMI)	The nutritional status of individuals was categorized according to recommendations of the World Health Organization as follows: thin (BMI<18.5), eutrophic (BMI≥18.5 to 25), overweight (BMI≥25 to 30), and obese (BMI≥30)	group comparison	not	yes
0	0	0	0	1	0	69	Takata Y, Ansai T, Awano S, Fukuhara M, Sonoki K, Wakisaka M, Fujisawa K, Akifusa S, Takehara T. Chewing ability and quality of life in an 80-year-old population. J Oral Rehabil. 2006 May;33(5):330-4.	2006	Japan	Cross-sectional	to examine relationships of quality of life status in 80-year olds to chewing ability as well as to number of teeth	N=873	Individuals residing in one of three cities (Buzen, Yukuhashi or Munakata), four towns (Katsuyama, Tikujo, Toyotsu or Kanda), one village (Shinyoshitomi), or one ward (Tobata of Kikakyushu City) in the Fukuoka Prefecture	elderly	non-probabilistic	clinical examination	WHO	Quality of life	Quality of life status was determined using a prepared questionnaire with multiple choices for responses. Queried items included the following: ‘have a spouse’ (1, yes; 2, no); ‘satisfied with physical condition’ (1, yes; 2, no); ‘good mood after a meal’ (1, yes; 2, no); ‘satisfied with daily life’ (1, yes; 2, no); and ‘satisfied with social interactions’ (1, yes; 2, no).	regression	yes	yes
0	0	0	0	0	1	70	Tsakos G, Steele JG, Marcenes W, Walls AW, Sheiham A. Clinical correlates of oral health-related quality of life: evidence from a national sample of British older people. Eur J Oral Sci. 2006 Oct;114(5):391-5.	2006	United Kingdom	Cross-sectional	to investigate the relationships between an oral health-related quality of life indicator and specific clinical dental measures	N=736	The sample consisted of the independently living persons who participated in the oral health component of the National Diet and Nutrition Survey	elderly	probabilistic	clinical examination	WHO and Dental occluding pairs	Oral-health-related quality of life	Oral Impacts on Daily Performances Index (OIDP)	regression	yes	yes to Dental occluding pairs
1	0	0	0	0	0	71	Chai J, Chu FC, Chow TW, Shum NC, Hui WW. Influence of dental status on nutritional status of geriatric patients in a convalescent and rehabilitation hospital. Int J Prosthodont. 2006 May-Jun;19(3):244-9.	2006	China	Cross-sectional	to investigate 6 dental statuses as risk factors for malnutrition in geriatric patients admitted to a convalescent and rehabilitation hospital	N= 120	Tung Wah Easern Hospital (TWEH), Hong Kong	elderly	non-probabilistic	clinical examination	Dental occluding pairs	Malnutrition	Malnutrition was defined as BMI below 18.5 kg/m2 for both genders (normal range: 18.5 to 22.9) and albumin level under 35 g/L (normal range: 35 to 50 g/L).	regression	yes	not
0	0	0	1	0	0	72	Liedberg B, Stoltze K, Norlén P, Owall B. 'Inadequate' dietary habits and mastication in elderly men. Gerodontology. 2007 Mar;24(1):41-6.	2007	Sweden	Cohort	to re-evaluate data about oral status, mastication and nutrition in elderly men, to assess associations between inadequate dietary habits, oral conditions and masticatory function	N= 491	All men living in Malmo, and born in even months in 1914 were invited	elderly	non-probabilistic	clinical examination	WHO and Dental occluding pairs	Adequate and inadequate nutrition	Energy and nutrients, including alcohol, were computed according to food table data. The results of protein intake were validated against analyses of 24-hour urinary nitrogen excretion. Weight and height were measured, and body mass index (BMI) was computed as body weight (kg) divided by body height (m) squared. Inadequate dietary habits were defined according to established criteria as a daily i…	group comparison	not	not
0	0	1	0	0	0	73	Osterberg T, Carlsson GE, Sundh V, Steen B. Number of teeth--a predictor of mortality in the elderly? A population study in three Nordic localities. Acta Odontol Scand. 2007 Nov;65(6):335-40.	2007	Denmark Finland Sweden	Longitudinal	to determine whether dental status at age 75 is an independent predictor of survival in three Nordic populations	N= 128	Nordic project (Nordic Research on Ageing NORA 75)	elderly	probabilistic	self-reported measure	WHO	Mortality	The mortality data of all participants up to age 82 were collected from official registers in 1999.	regression	yes	yes to women
0	0	0	0	0	1	74	Omar R, Al-Boaijan E, Al-Twaijri S, Akeel R. Satisfaction with oral status among adult school-attending Saudi women with and without posterior fixed partial dentures. Quintessence Int. 2007 Mar;38(3):e143-50.	2007	Saudi Arabia	_	to conduct a preliminary investigation of the relationship between patient satisfaction with oral status and the presence of posterior fixed partial dentures	N=150	subjects were recruited from seven randomly selected women’s schools for adult education in Dammam, Saudi Arabia	adults/elderly	probabilistic	clinical examination	others: those with missing posterior teeth and no fixed prosthodontic replacements (MN), those who had all or some of their missing teeth replaced with FPDs (PR), and those who were fully dentate (FD)	Importance of oral health Satisfaction with oral status Satisfaction with chewing Satisfaction with appearance	The questionnaire consisted of four questions about general perceptions of and satisfaction with oral status: 1. How important is your oral and dental health to you in general? 2. How satisfied are you with your overall oral and dental health status? 3. How satisfied are you with your dental appearance? 4. How satisfied are you with your ability to chew your preferred foods?	group comparison	not	yes to satisfaction
0	1	0	0	0	0	75	Vilstrup L, Holm-Pedersen P, Mortensen EL, Avlund K. Dental status and dental caries in 85-year-old Danes. Gerodontology. 2007 Mar;24(1):3-13.	2007	Denmark	Cross-sectional	to analyse whether caries experience was related to number of teeth and to indicators of functional ability and cognitive function	N=191	Research was based originally on data from the prospective ageing study of the 1914 population at the Research Centre for Prevention and Health, Glostrup University Hospital	elderly	non-probabilistic	self-reported measure	WHO	Caries experience	To describe the caries experience among the participants, the DFS-index was calculated. The missing component of the index was not included because of the validity problems in deciding whether a tooth is missing because of dental caries or other reasons. The filled proportion of the DFSindex is the historical accumulation of dental caries and includes service intervention as well.	group comparison	not	yes
0	1	0	0	0	1	76	Witter DJ, Kreulen CM, Mulder J, Creugers NH. Signs and symptoms related to temporomandibular disorders--Follow-up of subjects with shortened and complete dental arches. J Dent. 2007 Jun;35(6):521-7.	2007	Netherlands	Longitudinal	to assess prevalence of cardinal signs and symptoms related to temporomandibular disorders in subjects with shortened dental arches and to clarify the individual course of these signs and symptoms	N=146	Subjects with shortened dental arches attending the Nijmegen dental school was performed from 1981 to 1994	adults	non-probabilistic	clinical examination	Shortened dental arches	Signs and symptoms related to temporomandibular disorders	Assessment of the three most cardinal symptoms related to TMD was based on a structured questionnaire with the following variables and scores (for reason of comparison all scores have maximum level 2): 1. Pain in the TMJ or adjacent regions including muscle pain/stiffness: 0 = no pain; 1 = mild and sometimes pain; 2 = heavy and/or often pain. 2. Noises/clicking during mandibular movements: 0 = no…	group comparison	not	not
0	0	0	0	0	1	77	Ikebe K, Morii K, Matsuda K, Nokubi T. Discrepancy between satisfaction with mastication, food acceptability, and masticatory performance in older adults. Int J Prosthodont. 2007 Mar-Apr;20(2):161-7.	2007	Japan	Cross-sectional	to investigate the relationship between self-assessed satisfaction with mastication and food acceptability and masticatory performance in a large sample of older adults with various occlusal statuses	N=708	The subjects were participants of the Senior Citizens’ College of Osaka prefecture who were living in the prefecture and voluntarily attended lectures once a week in 2002, 2003, and 2004	elderly	non-probabilistic	clinical examination	Eichner index	Satisfaction with masticatory function	Satisfaction with masticatory function was evaluated using the question “Are you satisfied with your chewing function?” The participants were asked to respond to the question by indicating if they were “satisfied,”“fairly satisfied,” or “dissatisfied.”	regression	yes	yes
0	0	0	0	0	1	78	Kida IA, Astrøm AN, Strand GV, Masalu JR. Chewing problems and dissatisfaction with chewing ability: a survey of older Tanzanians. Eur J Oral Sci. 2007 Aug;115(4):265-74.	2007	Tanzania	Cross-sectional	to assess the prevalence and correlates of self-reported chewing problems and satisfaction/dissatisfaction with chewing ability	N=1,031	Survey was conducted in the Pwani region, Eastern Tanzania, and in the capital city of Dar es Salaam from November 2004 to June 2005	adults/elderly	probabilistic	clinical examination	Dental occluding pairs	Dissatisfaction with chewing ability	Oral functional limitation was assessed by asking subjects how well they could chew a number of common Tanzanian food items that had been identified as difficult to chew_x0003_ through focus group discussions conducted in rural and urban areas, before the main survey. The response categories were: 1, well; 2, less well;and 3, badly. The number of foods that subjects could chew less well and badly…	regression	yes	yes
1	0	0	0	0	0	79	Friedlander AH, Tajima T, Kawakami KT, Wang MB, Tomlinson J. The relationship between measures of nutritional status and masticatory function in untreated patients with head and neck cancer. J Oral Maxillofac Surg. 2008 Jan;66(1):85-92.	2008	USA	Case-control	to determine if inadequate numbers of occluding pairs of teeth, rather than mere numbers of teeth, in newly hospitalized, untreated head and neck cancer patients correlates with nutritional status parameters used to identify those at heightened risk for malnutrition-related complications	N= 34	Consecutive patients (all males) referred to the Veterans Affairs Los Angeles dental service from the institution’s Head and Neck Tumor Board for evaluation and treatment prior to oncologic intervention	adults/elderly	non-probabilistic	clinical examination	Dental occluding pairs	Nutritional status	The evaluation of nutritional status parameters of study group members consisted of reviewing their medical records for anthropometric, biochemical, and hematological data obtained during the first 48 hours of their hospital admission, which was prior to the institution of any nutritional supplementation and/or medical, surgical, or radiation treatment interventions. Abstracted data consisted of …	group comparison	not	not
1	0	1	0	0	0	80	Holm-Pedersen P, Schultz-Larsen K, Christiansen N, Avlund K. Tooth loss and subsequent disability and mortality in old age. J Am Geriatr Soc. 2008 Mar;56(3):429-35.	2008	Denmark	Cohort	to examine whether tooth loss at age 70 is associated with onset of disability at 5-, 10-, 15-, and 20-year follow-up and to mortality at 21-year follow-up	N= 573	Data from the longitudinal study of the 1914 population at the Center of Preventive Medicine in Glostrup, Denmark, from 1984 to 2005/06, when the participants were aged 70, 75, 80, 85, and 90	elderly	probabilistic	clinical examination	WHO	Mobility disability Mortality	Mobility disability, was measured at 5-, 10-, 15-, and 20-year follow-up using the Avlund Mob-H scale about need for help in the six activities listed above. Persons who could perform all activities without help (maximum score) were distinguished from those who needed help in one or more activities. Mobility disability as measured according to the Mob-H scale is strongly related to physical perfo…	regression	yes	yes
0	0	1	0	0	0	81	Padilha DM, Hilgert JB, Hugo FN, Bós AJ, Ferrucci L. Number of teeth and mortality risk in the Baltimore Longitudinal Study of Aging. J Gerontol A Biol Sci Med Sci. 2008 Jul;63(7):739-44.	2008	USA	Longitudinal	to test the hypothesis that number of teeth is indicative of mortality risk independent of other confounders	N=500	The BLSA is America’s longest-running scientific study of human aging (starting in 1958). Detailed information on dental data was collected between 1978 and 1999.	adults/elderly	non-probabilistic	clinical examination	WHO	Mortality	Mortality ascertainment of inactive participants was done by telephone follow-up, correspondence from relatives, and annual searches of the National Death Index.	regression	yes	yes
0	1	0	0	0	0	82	Lujan-Climent M, Martinez-Gomis J, Palau S, Ayuso-Montero R, Salsench J, Peraire M. Influence of static and dynamic occlusal characteristics and muscle force on masticatory performance in dentate adults. Eur J Oral Sci. 2008 Jun;116(3):229-36.	2008	Spain	Cross-sectional	to determine the relationship between masticatory performance and several muscular-related and occlusion-related factors in a population with a full or near-full complement of natural teeth.	N= 100	Young adults with natural dentition were randomly selected from volunteer students and staff at the University of Barcelona Faculty of Dentistry	adults	probabilistic	clinical examination	Functional tooth units	Masticatory performance	Masticatory performance was evaluated using a standardized test food (Optosil P Plus; Heraeus Kulzer, Hanau, Germany). Tablets of Optosil (5 mm thick, 20 mm diameter) were made as described by Albert et al. and were cut into four quarters. Each subject chewed three quarter tablets (2 g) for 20 cycles.	regression	yes	yes to anterior teeth in contact
0	0	1	0	0	0	83	Osterberg T, Carlsson GE, Sundh V, Mellström D. Number of teeth--a predictor of mortality in 70-year-old subjects. Community Dent Oral Epidemiol. 2008 Jun;36(3):258-68.	2008	Sweden	Cohort	to investigate whether the number of teeth at age 70 is an independent predictor of mortality	N= 1,803	The gerontological population studies in Goteborg, Sweden (H70), four birth cohorts born in 1901 ⁄ 1902 (I), 1906 ⁄ 1907 (II), 1911 ⁄ 1912 (III) and 1922 (V) were examined at 70 years of age in 1971 ⁄ 1972, 1976 ⁄ 1977, 1981 ⁄ 1982, 1992 ⁄ 1993.	elderly	probabilistic	clinical examination	WHO	Mortality	The study population was coordinated with the national registers of causes of death and cancer including all registered cases up to 31 December 2000. The follow-up time for survival for the oldest cohort (I) was 28 years and for the youngest (V) 7 years	regression	yes	yes
1	1	0	0	0	0	84	Ibayashi H, Fujino Y, Pham TM, Matsuda S. Intervention study of exercise program for oral function in healthy elderly people. Tohoku J Exp Med. 2008 Jul;215(3):237-45.	2008	Japan	Intervention study	to examine the effects of na exercise program on the oral functions of healthy elderly people	N=54	Elderly living in a small community of the Fukuoka Prefecture, Japan, to participate in our exercise program for oral function	elderly	probabilistic	clinical examination	WHO	Bite force Repetitive Saliva Swallowing Test Salivary flow rate	Bite force was measured using a color measurement developed by a pressure sensitive film through a special Fujifilm Dental Oclusion analytical equipment. Swallowing capacity was assessed using the Saliva Swallowing Test method. Salivary flow rate - subjects were asked to refrain from eating, drinking, or practicing oral hygiene between 12:00 PM and 14:00 PM prior to salivary collection starting a…	group comparison	not	yes
0	0	0	0	0	1	85	Zeng X, Sheiham A, Tsakos G. Relationship between clinical dental status and eating difficulty in an old Chinese population. J Oral Rehabil. 2008 Jan;35(1):37-44.	2008	China	_	to investigate the relationship between clinical dental status and eating difficulty	N=1,196	People having routine annual health screening at the first Affiliated Hospital of Guangxi Medical University	adults/elderly	non-probabilistic	clinical examination	Functional tooth units	Eating difficulty (Chewing ability)	The first measure was the Index of Eating Difficulty (IED). For the IED, subjects were asked if they could eat different foods grouped into five categories according to hardness. The second measure was dissatisfaction with chewing ability (DCA). Subjects were asked to rate overall dissatisfaction with chewing ability on a 4-point scale (very satisfied, satisfied, dissatisfied, very dissatisfied).…	regression	yes	yes
0	0	0	0	0	1	86	Baba K, Igarashi Y, Nishiyama A, John MT, Akagawa Y, Ikebe K, Ishigami T, Kobayashi H, Yamashita S. Patterns of missing occlusal units and oral health-related quality of life in SDA patients. J Oral Rehabil. 2008 Aug;35(8):621-8.	2008	Japan	Cross-sectional	to explore the relationship between patterns of missing occlusal units and oral health-related quality of life in subjects with the shortened dental arches	N=117	Six prosthodontic departments from Japanese dental schools (Hiroshima University, Osaka University, Nihon University, Niigata University, Matsumoto Dental University, and Tokyo Medical and Dental University)	adults/elderly	non-probabilistic	clinical examination	Shortened dental arches	Oral-health-related quality of life	Oral Health Impact Profile - The OHIP-J has 49 items derived from the original English version of the OHIP (OHIP-E) and five items specific for the Japanese population	regression	yes	yes
0	0	0	0	1	1	87	Brennan DS, Spencer AJ, Roberts-Thomson KF. Tooth loss, chewing ability and quality of life. Qual Life Res. 2008 Mar;17(2):227-35.	2008	Australia	_	to investigate tooth loss and chewing ability and their association with oral- and general-health-related quality of life and life satisfaction	N=709	Persons were randomly sampled from metropolitan Adelaide, South Australia, using the electoral roll as a sampling frame	adults	probabilistic	clinical examination	Dental occluding pairs	Oral-health-related quality of life Quality of life Life satisfaction	Oral Health Impact Profile (OHIP-14), General-health-related quality of life was collected using the visual analogue scale of the European Quality of Life indicator or EuroQol and Well-being was measured using the Satisfaction with Life Scale (SWLS), comprising five items measured on a 5-point Likert scale, where 1 = strongly disagree, 2 = disagree, 3 = neutral, 4 = agree and 5 = strongly agree	regression	yes	yes except to life satisfaction
0	0	0	0	0	1	88	Singh KA, Brennan DS. Chewing disability in older adults attributable to tooth loss and other oral conditions. Gerodontology. 2012 Jun;29(2):106-10.	2012	Australia	_	to assess the association of several oral health factors on chewing ability	N=444	A random sample living in Adelaide, South Australia was drawn from the Electoral Roll	elderly	probabilistic	self-reported measure	WHO	Chewing ability	Ability to chew boiled vegetables, minced meat, fresh lettuce, carrot, steaks or dried apricots and fresh apple (based on Leake’s index)	regression	yes	yes
0	1	0	0	0	0	89	Flink H, Bergdahl M, Tegelberg A, Rosenblad A, Lagerlöf F. Prevalence of hyposalivation in relation to general health, body mass index and remaining teeth in different age groups of adults. Community Dent Oral Epidemiol. 2008 Dec;36(6):523-31.	2008	Sweden	Cross-sectional	to determine the prevalence of very low and low unstimulated and stimulated whole salivary flow rates in different age groups between 20 and 69 years, and to analyse the relationship between hyposalivation, subjective oral dryness and predictors of reduced flow rate	N= 1,427	Patients attending 14 dental clinics in two counties in northern Sweden with approximately half a million inhabitants	adults/elderly	probabilistic	clinical examination	WHO	Salivary flow rate	The staff at the clinics were given thorough information about the study and practical training in the measurement of salivary flow rate. The subjects were requested to refrain from eating, drinking, tooth brushing and tobacco use for at least 1 h before saliva collection. No collection was performed during acute illness. Unstimulated saliva was collected, with the participant in a relaxed positi…	regression	yes	yes
0	0	0	0	1	1	90	Armellini DB, Heydecke G, Witter DJ, Creugers NH. Effect of removable partial dentures on oral health-related quality of life in subjects with shortened dental arches: a 2-center cross-sectional study. Int J Prosthodont. 2008 Nov-Dec;21(6):524-30.	2008	Netherlands	Cross-sectional	to assess the value of removable partial dentures in subjects with shortened dental arches with regard to quality of life	N= 82 men and 79 women	Pacients at the Department of Prosthodontics, University of Michigan School of Dentistry, and the Department of Endodontics, Prosthodontics, and Restorative Dentistry, Baltimore College of Dental Surgery	adults/elderly	non-probabilistic	clinical examination	Shortened dental arches	Oral-health-related quality of life Quality of life	The structured questionnaire comprised the OHIP-49 questionnaire and the Medical Outcomes Study (MOS) SF-36.OHIP items were scored using a 5-point Likert scale (from 0 = never to 4 = very often) and evaluated for each of the 7 OHIP subscales. The MOS SF-36 was constructed to assess general health status in clinical studies	regression	yes	yes
0	0	0	0	0	1	91	Diernberger S, Bernhardt O, Schwahn C, Kordass B. Self-reported chewing side preference and its associations with occlusal, temporomandibular and prosthodontic factors: results from the population-based Study of Health in Pomerania (SHIP-0). J Oral Rehabil. 2008 Aug;35(8):613-20.	2008	Germany	Cross-sectional	to investigate the prevalence of a preferred chewing side (PCS) and associations between a PCS and signs of temporomandibular disorders (TMD), antagonist contact and prosthetic restoration	N= 4,086	Study of Health in Pomerania (SHIP-0) was conducted from October 1997 to May 2001	adults/elderly	probabilistic	clinical examination	Eichner index	Preferred chewing side	To evaluate the PCS, the question was asked: ‘Do you prefer one side for chewing?’. Answer possibilities were: no; yes, the left side; yes, the right side; I do not know	regression	yes	yes
0	0	0	0	0	1	92	Gerritsen AE, Sarita P, Witter DJ, Kreulen CM, Mulder J, Creugers NH. Esthetic perception of missing teeth among a group of Tanzanian adults. Int J Prosthodont. 2008 Mar-Apr;21(2):169-73.	2008	Netherlands	Cross-sectional	to assess esthetic perceptions among Tanzanian adults regarding missing teeth	N= 5,532	Convenience sample of subjects in the Northern coastal zone of Tanzania	adults/elderly	non-probabilistic	clinical examination	others: five groups were constructed. Subjects with 1 or more missing maxillary anterior teeth irrespective of the absence of posterior teeth were allocated to Group A; Subjects with complete anterior regions but with at least 1 missing maxillary premolar were allocated to Group P; subjects with missing maxillary first molars but with complete anterior and premolar regions were allocated to Group…	Esthetic perceptions	The examiner interviewed the subjects and scored dissatisfaction with esthetics due to missing maxillary anterior teeth as “complaint because: 1 or more maxillary anterior teeth / maxillary first premolar / maxillary second premolar / maxillary first molar missing.” Esthetic satisfaction in spite of missing teeth was recorded as “no complaint although 1 or more maxillary anterior teeth / maxillar…	regression	yes	yes
1	0	0	0	0	0	93	Shimazaki Y, Tomioka M, Saito T, Nabeshima F, Ikematsu H, Koyano K, Yamashita Y. Influence of oral health on febrile status in long-term hospitalized elderly patients. Arch Gerontol Geriatr. 2009 May-Jun;48(3):411-4.	2009	Japan	_	to examine the influence of oral health on the febrile status of 271 long-term hospitalized elderly patients over 1 year	N=271	Patients who were hospitalized in five wards for patients needing long-term medical care, mainly for cerebrovascular disease, in a hospital in Fukuoka	elderly	non-probabilistic	clinical examination	WHO	Febrile status	Every morning, the axillary temperature of each patient was checked. Any day on which body temperature was 37.5 Cwas defined as a febrile day, and thenumber of febrile days between January and December 1999 was counted	regression	yes	yes
1	0	0	0	0	0	94	Syrjälä AM, Ylöstalo P, Hartikainen S, Sulkava R, Knuuttila M. Number of teeth and selected cardiovascular risk factors among elderly people. Gerodontology. 2010 Sep;27(3):189-92.	2010	Finland	Cross-sectional	to produce evidence on an association between the number of teeth and selected cardiovascular risk factors among an elderly population	N= 523	Seven hundred community-living persons, 15.5% of the target population, born before 1 January 1923 and living in Kuopio on 1 January 1998, were randomly drawn from the census register	elderly	probabilistic	clinical examination	WHO	Cardiovascular risk factors (BMI and Basic laboratory)	Body mass index (BMI) was determined using body weight and height, which were measured during the structured clinical health examination. Basic laboratory tests were analysed using standard enzymatic methods.	regression	yes	yes
1	0	0	0	0	0	95	Moriya S, Muramatsu T, Tei K, Nakamura K, Muramatsu M, Notani K, Inoue N. Relationships between oral conditions and physical performance in a rural elderly population in Japan. Int Dent J. 2009 Dec;59(6):369-75.	2009	Japan	Cross-sectional	to show relationships between oral conditions and physical performance in the elderly living independently	N= 821	In cooperation with public offices, the study contacted 4,694 adults residing independently in two rural communities (Tomamae and Iwanai) in Hokkaido, the northernmost prefecture of Japan	elderly	non-probabilistic	clinical examination	Dental occluding pairs	Physical performance	Handgrip strength (kg) and one-leg standing time with eyes open (seconds) were measured for the evaluation of muscle strength and static balance function, respectively. Handgrip strength was measured with the person standing upright holding a hand dynamometer in both hands. For the one-leg standing time with eyes open, the participants were asked to stand on one leg with eyes open and with arms s…	regression	yes	yes
0	1	0	0	0	0	96	Ibayashi H, Nishiyama T, Tanaka M, Pham TM, Yano J, Sakai K, Kobayashi A, Yakura N, Matsuda S. Effects of oral health care on salivary flow rate in patients with type 2 diabetes: preliminary study. Asia Pac J Public Health. 2009 Jul;21(3):279-86.	2009	Japan	Intervention study	to evaluate the effects of the authors’ oral health care program on the stimulated whole salivary flow rate and buffer capacity before and after a 6-month intervention	N= 25	Patients with diabetes, registered in the Health Care Center on an isolated island of Kagoshima Prefecture. All these patients received a monthly food guideline, and their monthly glycosylated hemoglobin (HbA1c) value was also checked.	adults/elderly	non-probabilistic	clinical examination	WHO	Salivary flow	The participants were asked to refrain from eating and drinking for 60 minutes before salivacollection. Stimulated saliva was collected by the mastication method.6-8 First, the participants were asked to swallow all the saliva in their mouth, then to chew wax for 3 minutes at their own pace, and then to spit into a graduated tube. The stimulated salivary flow rate, expressed as milliliter per min…	group comparison	not	yes
0	1	0	0	0	0	97	Kikutani T, Tamura F, Nishiwaki K, Kodama M, Suda M, Fukui T, Takahashi N, Yoshida M, Akagawa Y, Kimura M. Oral motor function and masticatory performance in the community-dwelling elderly. Odontology. 2009 Jan;97(1):38-42.	2009	Japan	_	to ascertain the relationships between oral motor functions, such as those of the tongue and lips, and age in the community-dwelling elderly, as well as to investigate the effects of these factors on masticatory performance	N=268	Healthy elderly Japanese living in Kyoto	elderly	non-probabilistic	clinical examination	Eichner index	Masticatory performance	Was measured by using a colorchangeable chewing gum (Lotte, Tokyo Japan) designed for judging masticatory ability.9 The subjects were instructed to chew the gum very hard for 3 min. The gum was collected immediately after the 3 min of chewing and pressed to a thickness of 1.5 mm by covering it with a polyethylene fi lm and then placing it between two glass plates. Then, the glass plates were remo…	variance/covariance	not	yes
0	0	0	1	0	0	98	Ervin RB, Dye BA. The effect of functional dentition on Healthy Eating Index scores and nutrient intakes in a nationally representative sample of older adults. J Public Health Dent. 2009;69(4):207–16.	2009	USA	Cross-sectional	to examine the associations between functional dentition and the Healthy Eating Index (HEI) scores and nutrient intakes among older adults	N= 2,560	Individuals from the National Health and Nutrition Examination Survey 1999-2002	elderly	probabilistic	clinical examination	WHO	Healthy Eating Index (HEI) scores and nutrient intakes	HEI scores and nutrient intakes were based on one 24-hour dietary recall	regression	yes	yes
0	0	0	0	0	1	99	Richards W, Keauffling J. Homeless who accessed a healthy living centre in Swansea, South Wales: an assessment of the impact of oral ill-health. Prim Dent Care. 2009 Jul;16(3):94-8	2009	United Kingdom	_	to quantify the way that oral diseases affect the lives of homeless and vulnerable people in Swansea, using the short-form Oral Health Impact Profile	N=100	A convenience sample of people using the services of a healthy living centre for the homeless was surveyed	adults	non-probabilistic	self-reported measure	WHO	Oral Health Impact Profile	Oral Health Impact Profile (OHIP-14)	group comparison	not	yes
0	0	0	0	0	1	100	Konishi C, Hakuta C, Ueno M, Shinada K, Wright FA, Kawaguchi Y. Factors associated with self-assessed oral health in the Japanese independent elderly. Gerodontology. 2010 Mar;27(1):53-61.	2010	Japan	Cross-sectional	to analyse the relationship between oral health status, oral motor function, daily life situations and self-assessed oral health	N=190	Independent elderly volunteers took part in this research at senior citizens’ activity centres in the Tokyo metropolitan area	elderly	non-probabilistic	clinical examination	Functional tooth units	Self-assessed oral health	A single question concerning self-assessed oral health was asked of all subjects. On a scale of excellent to poor ‘How would you rate the condition of your teeth and gums?’ The self-rating five-point scale was coded: 1. excellent; 2. very good; 3. satisfactory; 4. fair; 5. poor.	mediation	yes	not
1	0	0	1	0	0	101	de Andrade FB, de França Caldas A Jr, Kitoko PM. Relationship between oral health, nutrient intake and nutritional status in a sample of Brazilian elderly people. Gerodontology. 2009 Mar;26(1):40-5.	2009	Brazil	Cross-sectional	to evaluate the relationship between the oral health condition, the nutrient intake and the body mass index in elderly people	N= 887	Elderly people according to the definition of the World Health Organization and the Brazilian Statute ofthe el derly participants were randomly selected from the Family Health Programme and from the Community Agents Health Programme in the city of Vitória-ES	elderly	probabilistic	clinical examination	WHO and Dental occluding pairs	Nutritional status and dietary intake	Nutritional status was determined using the BMI. Dietary intake was assessed by a 24-h diet recall interview and the data from these records were converted to nutritional intake using DIETPRO software	variance/covariance	not	yes to POP and nutrients intake
0	0	0	0	0	1	102	Cascaes AM, Peres KG, Peres MA. Periodontal disease is associated with poor self-rated oral health among Brazilian adults. J Clin Periodontol. 2009 Jan;36(1):25-33.	2009	Brazil	Cross-sectional	to investigate the association between periodontal disease and self-rated oral health among Brazilian adults	N= 11,874	Data previously gathered by the Brazilian National Oral Health Survey – SB-Brazil, conducted between May 2002 and October 2003 by the Brazilian health authorities.	adults	probabilistic	clinical examination	WHO	Self-rated oral health	Self-rated oral health was measured by means of the question presented in the SB-Brazil 2002/2003: ‘‘How would you rate your overall oral health?’’: 1: very poor; 2: poor; 3: fair; 4: good; and 5: excellent (five-point scale; ‘‘5’’ high). This variable was dichotomized into ‘‘Good’’ self-rated oral health (codes 3, 4 and 5) and ‘‘Poor’’ self-rated oral health	regression	yes	yes
1	0	0	0	0	0	103	Holmlund A, Hedin M, Pussinen PJ, Lerner UH, Lind L. Porphyromonas gingivalis (Pg) a possible link between impaired oral health and acute myocardial infarction. Int J Cardiol. 2011 Apr 14;148(2):148-53.	2011	Sweden	Case-control	to investigate if oral health parameters were impaired in patients with myocardial infarction and if there was an association with serum antibody levels against the periodontal pathogens Porphyromonas gingivalis and Aggregatibacter actinomycetemcomitans	N=100 Myocardial Infarction patients and 100 age- and sex-matched controls from the same geographic area	Patients admitted at Gävle County Hospital, Sweden, because of acute coronary syndrome. The control group consisted of 100 age- and sex-matched individuals randomly chosen from the general population of the same geographic area with no known cardiovascular disease	adults/elderly	non-probabilistic	clinical examination	WHO	Myocardial infarction	MI was verified by typical changes in the electrocardiogram (ECG) in combination with elevation of biochemical markers in serum, such as creatinine kinase isoenzyme and troponin T. Patients with MI were offered to participate in the study during follow up visits, and 6–12 weeks after the infarction they received an oral examination and blood samples were collected after an overnight fast	regression	yes	yes
0	0	1	0	0	0	104	Li Q, Chalmers J, Czernichow S, Neal B, Taylor BA, Zoungas S, Poulter N, Woodward M, Patel A, de Galan B, Batty GD; ADVANCE Collaborative group. Oral disease and subsequent cardiovascular disease in people with type 2 diabetes: a prospective cohort study based on the Action in Diabetes and Vascular Disease: Preterax and Diamicron Modified-Release Controlled Evaluation (ADVANCE) trial. Diabetologi…	2010	20 countries: Australia, Canada, China, Czech Republic, Estonia, France, Germany, Hungary, India, Ireland, Italy, Lithuania, Malaysia, Netherlands, New Zealand, Philippines, Poland, Russian Federation, Slovakia, United Kingdom	Cohort	to examine the relationship between oral health at study induction and subsequent mortality and morbidity rates	N=10,958	Between 2001 and 2003, 11,140 men and women aged 55 to 88 years, and with type 2 diabetes and a history of major macro- or microvascular disease or at least one other cardiovascular risk factor, were recruited from 215 centres (20 countries) (ADVANCE trial)	adults/elderly	probabilistic	self-reported measure	WHO	Mortality rates on cardiovascular disease	A range of fatal and non-fatal CVD outcomes were ascertained using a variety of sources. Information on cause of death (certification, autopsy report, clinical notes) was scrutinised by an independent Endpoint Adjudication Committee and a coding was assigned according to the 10th revision of the International Classification of Diseases. For non-fatal outcomes, where applicable, clinical notes, co…	regression	yes	yes
1	0	0	0	0	0	105	Moriya S, Tei K, Muramatsu T, Murata A, Muramatsu M, Notani K, Ando Y, Eto A, Inoue N, Miura H. Self-assessed Impairment of Masticatory Ability and Lower Serum Albumin Levels Among Community-dwelling Elderly Persons. International Journal of Gerontology. 2010 June 4(2):89-95	2010	Japan	Cross-sectional	to determine how the self-assessed masticatory ability is related to the serum albumin level among the elderly living independently in the community	N= 768	Residing independently and had dental health examinations sponsored by the public offices in two rural communities	elderly	non-probabilistic	clinical examination	Dental occluding pairs	Serum albumin level	Blood samples were collected from the cutaneous vein at rest and serum albumin levels were measured by the bromocresol green method. Serum albumin levels of ≤ 40 g/L were defined as lower levels of serum albumin	regression	yes	not
0	0	0	0	0	1	106	Nakatsuka Y, Yamashita S, Nimura H, Mizoue S, Tsuchiya S, Hashii K. Location of main occluding areas and masticatory ability in patients with reduced occlusal support. Aust Dent J. 2010 Mar;55(1):45-50.	2010	Japan	Cross-sectional	to investigate the differences in location of the main occluding area with reduction of occlusal support and to evaluate the subsequent impairment in masticatory ability	N= 102	Patients attending the prosthodontic clinic at Matsumoto Dental University	adults/elderly	non-probabilistic	clinical examination	Eichner index	Chewing ability	Masticatory ability was self-assessed by means of a questionnaire designed by Sato et al. The survey included questions on the chewing of the following 20 items arranged from easy- to hard-to-chew food: tofu, omelette, boiled potato, boiled carrot, bean sprouts, fish cake, potato chips, burdock, rice-cake cubes, roast meat, peanuts, pickled radish, hard cracker, hard rice cracker, cockle, hard pi…	variance/covariance	not	yes
0	0	0	1	0	0	107	Brennan DS, Singh KA, Liu P, Spencer A. Fruit and vegetable consumption among older adults by tooth loss and socio-economic status. Aust Dent J. 2010 Jun;55(2):143-9.	2010	Australia	_	to examine consumption of fruit and vegetables in relation to tooth loss and income	N= 5,505	The 2004–06 National Survey of Adult Oral Health (NSAOH) involved a three-stage, stratified clustered sampling design to select a sample	adolescent/adults/elderly	probabilistic	clinical examination	WHO	Consumption of fruit and vegetable	The subsequent food frequency questionnaire collected data on consumption of specific food items including eight types of fruit and 25 types of vegetables based on the items used in the National Nutrition Survey. For each food item the frequency was recorded for the consumption on average in the past 12 months.	regression	yes	yes
0	0	0	0	0	1	108	Pattussi MP, Peres KG, Boing AF, Peres MA, da Costa JS. Self-rated oral health and associated factors in Brazilian elders. Community Dent Oral Epidemiol. 2010 Aug;38(4):348-59.	2010	Brazil	Cross-sectional	to estimate the prevalence and associated factors of poor self-rated oral health among elders	N=4,786	A multistage cluster sampling design consisted of a random selection of 250 towns from all Brazilian states, as stratified by Brazilians regions	elderly	probabilistic	clinical examination	WHO	Self-rated oral health (self-perception of speech, reported dental appearance, chewing ability and self-rated oral health)	Four questions assessed reported oral health symptoms: self-perception of speech, reported dental appearance, chewing ability and self-rated oral health. These were measured using a 5-point scale and dichotomized into ‘poor’ (fair ⁄ poor ⁄ very poor) and ‘good’ (good⁄ very good) oral health condition. Dental pain experienced in the preceding 3 months was also assessed.	regression	yes	not
0	0	0	0	0	1	109	Brennan DS, Singh KA. Grocery purchasing among older adults by chewing ability, dietary knowledge and socio-economic status. Public Health Nutr. 2011 Jul;14(7):1279-84.	2011	Australia	Cross-sectional	to examine grocery purchasing behaviour in relation to chewing ability, dietary knowledge and socio-economic status among older adults	N= 444	A random sample of individuals living in Adelaide, South Australia, was drawn from the Electoral Roll	elderly	probabilistic	self-reported measure	WHO	Chewing ability	Chewing ability was assessed using five items based on previous reports of chewing index scores. Responses of ‘yes’ to each chewing item were coded as 1 and summed to produce a chewing index score. Scores of 0–4 were classed as ‘chewing deficient’, whereas a score of 5 was classed as ‘chewing competence	group comparison	not	yes
0	0	0	0	0	1	110	dos Santos CM, Martins AB, de Marchi RJ, Hilgert JB, Hugo FN, Padilha DM. Assessing changes in oral health-related quality of life and its factors in community-dwelling older Brazilians. Gerodontology. 2013 Sep;30(3):176-86.	2013	Brazil	Cohort	to describe changes in oral health-related quality of life and to evaluate the associations of these changes in community-dwelling older people	N= 872 (2004) e N=587 (2008)	the data collected in a larger study evaluating oral health in independently residing older people from the city of Carlos Barbosa	elderly	probabilistic	clinical examination	WHO	Oral-health-related quality of life	Oral Health Impact Profile (OHIP-14)	regression	yes	yes
0	1	0	0	0	0	111	Carretero D, Sánchez-Ayala A, Rodriguez A, Lagravère MO, Gonçalves TM, Garcia RC. Relationship between non-ulcerative functional dyspepsia, occlusal pairs and masticatory performance in partially edentulous elderly persons. Gerodontology. 2011 Dec;28(4):296-301.	2011	Peru	Case-control	to relate occlusal state, masticatory performance and non-ulcerative functional dyspepsia	N= 76	Patients of the Colonel Luis N. Sáenz Police Hospital, Department of Gastroenterology, Lima, Peru	elderly	non-probabilistic	clinical examination	Dental occluding pairs	Masticatory performance	The masticatory performance of all subjects was evaluated using the sieve method. Subjects chewed an artificial test food made of silicone rubber (Optosil Plus_x0003_, Heraeus Kulzer, Hanau, Germany) by 20 chewing strokes. The silicone was manipulated according to the manufacturer’s instructions and prepared in moulds to form cylinders 20 mm in diameter, 5 mm high and weighing approximately 2.5 g.	group comparison	not	yes
0	0	1	0	0	0	112	Aida J, Kondo K, Yamamoto T, Hirai H, Nakade M, Osaka K, Sheiham A, Tsakos G, Watt RG. Oral health and cancer, cardiovascular, and respiratory mortality of Japanese. J Dent Res. 2011 Sep;90(9):1129-35.	2011	Japan	Cohort	to examine the association between oral health and cardiovascular diseases, cancer, and respiratory mortality among older Japanese	N= 4,425	Based on data from the Aichi Gerontological Evaluation Study (AGES) Project, an ongoing Japanese prospective cohort study	elderly	probabilistic	self-reported measure	WHO	Mortality	Mortality data were obtained from municipality government registries. Because of the low numbers of cases of coronary heart disease, stroke, and other cardiovascular diseases, they were collapsed into ‘cardiovascular diseases mortality’. Mortality due to cancer and cardiovascular and respiratory disease was analyzed separately.	regression	yes	yes
1	0	0	0	0	0	113	Avlund K, Schultz-Larsen K, Christiansen N, Holm-Pedersen P. Number of teeth and fatigue in older adults. J Am Geriatr Soc. 2011 Aug;59(8):1459-64.	2011	Denmark	Cross-sectional and Longitudinal	to examine whether tooth loss at age 70 is associated with fatigue in a nondisabled community dwelling population cross-sectionally at age 70 and with onset of fatigue longitudinally at 5-, 10-, and 15-year follow-ups	N=573	The 1914 birth cohort from the Aging Studies at the Research Center for Prevention and Health in Glostrup, Denmark	elderly	non-probabilistic	clinical examination	WHO	Fatigue	Fatigue was measured using the Avlund Mobility-Tiredness Scale on six mobility activities	regression	yes	not when adjusted for the covariates
0	0	0	0	0	1	114	Nguyen TC, Witter DJ, Bronkhorst EM, Gerritsen AE, Creugers NH. Chewing ability and dental functional status. Int J Prosthodont. 2011 Sep-Oct;24(5):428-36.	2011	Vietnam	Cross-sectional	to investigate the chewing ability of a Vietnamese population, and to explore the relationships between chewing ability and a number of background variables, perceived oral health-related quality of life, and a functional occlusal classification system	N= 2,805	A cluster stratified sampling design was used to draw subjects from urban and rural areas of three provinces in Southern Vietnam: Cantho, Angiang and Hochiminh	adults	probabilistic	clinical examination	Functional classification system of dentitions	Chewing ability	The 8 foods were listed randomly in the questionnaire and included 4 foods that Vietnamese people consider as soft (cooked rice, bread, crusts, meat) and 4 that are considered as hard (raw vegetables, raw carrots, apples, and nuts). Perceived difficulty of chewing was scored as: (1) very easy to chew; (2) minor problems with chewing, got used to it; (3) minor problems, cannot get used to it; (4) …	regression	yes	yes
0	1	0	0	0	1	115	Fueki K, Igarashi Y, Maeda Y, Baba K, Koyano K, Akagawa Y, Sasaki K, Kuboki T, Kasugai S, Garrett NR. Factors related to prosthetic restoration in patients with shortened dental arches: a multicentre study. J Oral Rehabil. 2011 Jul;38(7):525-32.	2011	Japan	Multicentre prospective	to identify the factors related to prosthetic restoration in patients with shortened dental arches	N=145	The pacients were consecutively enrolled in the study from seven university-based dental hospitals (Tokyo Medical and Dental University, Osaka University, Showa University, Kyushu University, Hiroshima University, Tohoku University and Okayama University). All patients participated in this study were recruited from prosthetic clinics.	adults/elderly	non-probabilistic	clinical examination	Shortened dental arches	Chewing ability	At baseline, a questionnaire was given to the subjects to record the duration of SDA without replacement, past usage of RPD, educational level, preferred chewing side and whether they had complaint about their chewing ability	regression	yes	yes
0	1	0	0	0	0	116	Ikebe K, Matsuda K, Kagawa R, Enoki K, Okada T, Yoshida M, Maeda Y. Masticatory performance in older subjects with varying degrees of tooth loss. J Dent. 2012 Jan;40(1):71-6.	2012	Japan	Cross-sectional	to establish the factors influencing the masticatory performance of older subjects with varying degrees of tooth loss and associated numbers of posterior occlusal contacts	N=1,274	Participants at the Senior Citizens’ College of Osaka prefecture who were community-dwelling, independently living elderly people	elderly	non-probabilistic	clinical examination	Eichner index	Masticatory performance	Was determined by the concentration of dissolved glucose obtained from test gummy jelly, which is a model food based on gelatin for measuring masticatory performance. The subjects were instructed to chew the gummy jelly using 30 chewing strokes on their preferred chewing side (left, right or both) and to expectorate the bolus of comminuted particles as thoroughly as possible. The collected partic…	regression	yes	yes
0	0	0	1	0	0	117	de Andrade FB, Caldas Junior Ade F, Kitoko PM, Zandonade E. The relationship between nutrient intake, dental status and family cohesion among older Brazilians. Cad Saude Publica. 2011 Jan;27(1):113-22.	2011	Brazil	Cross-sectional	to investigate the relationship between inadequate nutrient intake, oral health and family cohesion	N= 887	data used in this study were derived from a larger study on the nutrition and oral health of independent-living people that took place in the city of Vitória, the capital of Espírito Santo State	elderly	probabilistic	clinical examination	Dental occluding pairs	Mean number of nutrients consumed at na adequate level and the intake of each nutrient	Detailed information on dietary intake was assessed using two 24-hour diet recalls in a structured face-to-face interview with standardized neutral probing questions. These were carried out on non-consecutive days. This is a reliable instrument for epidemiological studies because it is easy to use, even when the interviewees have a low level of schooling	regression	yes	yes
1	0	0	1	0	0	118	Yoshida M, Kikutani T, Yoshikawa M, Tsuga K, Kimura M, Akagawa Y. Correlation between dental and nutritional status in community-dwelling elderly Japanese. Geriatr Gerontol Int. 2011 Jul;11(3):315-9.	2011	Japan	_	to clarify the correlation between dental and nutritional status among community-dwelling elderly	N=182	elderly Japanese living in Kyoto and participating in a health seminar sponsored by Kyoto Prefectural University of Medicine	elderly	non-probabilistic	clinical examination	Eichner index	Food intake Anthropometric variables (Body mass index, Upper arm circumference Triceps skin fold)	Food intake was assessed with a brief selfadministered diet history questionnaire (BDHQ) along with interviews by a dietitian. The BDHQ had been developed by item-reduction from a validated selfadministered diet history questionnaire (DHQ) used earlier. The BDHQ is a 4-page structured questionnaire with 75 questions (55 relating to food consumption and 17 to cooking and dietary behaviors). The qu…	variance/covariance	yes	yes
0	0	0	0	0	1	119	da Silva DD, Held RB, Torres SVS, de Sousa MLR, Neri AL, Antunes JLF. Self-perceived oral health and associated factors among the elderly in Campinas, Southeastern Brazil, 2008-2009. Rev Saúde Pública 2011;45(6):1145-53	2011	Brazil	Cross-sectional	to describe self-perceived oral health among elderly people and assess associated sociodemographic and clinical factors.	N=876	Part of the research “Fragility in elderly Brazilians”; known as the “FIBER Network”	elderly	probabilistic	clinical examination	WHO	Assessment of self-perceived oral health	Geriatric Oral Health Assessment Index (GOHAI)	regression	not	yes
0	0	0	0	0	1	120	Walter MH, Schuette U, Raedel M, Koch R, Wolf B, Scheuch K, Kirch W. Oral health-related quality of life and oral status in a German working population. Eur J Oral Sci. 2011 Dec;119(6):481-8.	2011	Germany	Cross-sectional	to identify predictors of impaired oral health-related quality of life	N= 861	Participants were recruited from five different commercial companies in the Dresden metropolitan area	adults/elderly	non-probabilistic	clinical examination	Dental occluding pairs	Impaired oral-health-related quality of life	German version of the Oral Health Impact Profile (OHIP) and summarized as additive scores (OHIPADD) and as prevalence of negative impacts (OHIP-SC)	regression	yes	yes
0	0	0	0	0	1	121	Yiengprugsawan V, Somkotra T, Seubsman SA, Sleigh AC; Thai Cohort Study Team. Oral Health-Related Quality of Life among a large national cohort of 87,134 Thai adults. Health Qual Life Outcomes. 2011 Jun 13;9:42.	2011	Thailand	Cohort	to report the baseline distribution of Oral Health-Related Quality of Life among the cohort of 87,134 Thai adults; we investigate relationships with sociodemographic characteristics, health behaviours, and tooth loss	N= 87,134	Data were derived from a cohort of 87,134 distance learning students aged 15 to 87 years enrolled at Sukhothai Thammathirat Open University (STOU) who completed a baseline study in 2005	adolescent/adults/elderly	non-probabilistic	self-reported measure	WHO	Oral-health-related quality of life	We have adapted these concepts and measured negative impacts caused by oral health status. Questions asked were: “Do your teeth or dentures currently cause you?” (Multiple answers are allowed) Response categories include: ‘discomfort speaking’, ‘discomfort swallowing’, ‘discomfort chewing’, ‘discomfort with social interaction’, and/or ‘pain’.	regression	yes	yes
0	0	0	0	0	1	122	Zuluaga DJ, Montoya JA, Contreras CI, Herrera RR. Association between oral health, cognitive impairment and oral health-related quality of life. Gerodontology. 2012 Jun;29(2):e667-73.	2012	Spain	Cross-sectional	to investigate the relationship between oral health–related quality of life and cognitive function in a non-demented sample of institutionalised elderly in the Spanish	N=215	Part of a longitudinal study aimed determining how caregivers’ improved OH care knowledge and skills affect institutionalised elderly people’s	elderly	non-probabilistic	clinical examination	Dental occluding pairs	Oral-health-related quality of life	Geriatric Oral Health Assessment Index (GOHAI)	regression	yes	not after adjustment
0	0	0	0	0	1	123	Hsu KJ, Yen YY, Lan SJ, Wu YM, Chen CM, Lee HE. Relationship between remaining teeth and self-rated chewing ability among population aged 45 years or older in Kaohsiung City, Taiwan. Kaohsiung J Med Sci. 2011 Oct;27(10):457-65.	2011	China	Cross-sectional	to examine the relationship between the number of various types of healthyremaining natural teeth at different sites and self-ratedchewing ability and evaluate the relationship betweenthenumber of functional tooth units, comprising functional natural teeth or fixed prostheses, and self-rated chewing ability	N=296	Patients were recruited from seven dental clinics in Kaohsiung City	adults/elderly	non-probabilistic	clinical examination	Functional tooth units	Chewing ability	Calculation of the masticatory score was based on methods from Hirai et al. A participant with an index lesser than 80% was regarded as having chewing difficulty. In this study, three choices were associated with each food group: “2: able to eat,” “1: difficult to eat,” and “0: unable to eat,” where the number indicated the score for each answer. To obtain the masticatory score, we first calculat…	regression	yes	yes
0	0	0	1	0	1	124	Akpata E, Otoh E, Enwonwu C, Adeleke O, Joshipura K. Tooth loss, chewing habits, and food choices among older Nigerians in Plateau State: a preliminary study. Community Dent Oral Epidemiol. 2011 Oct;39(5):409-15.	2011	Nigeria	_	to determine the association between tooth loss, chewing habits, and food choices	N=500	The sample was obtained from Plateau State, located in the North Central geo-political zone of Nigeria	adults/elderly	probabilistic	clinical examination	WHO	Selection of fruits ⁄ vegetables and chewing of hard food items Chewing ability	Interviews, using structured questionnaires, were conducted for each of the subjects. The domains in the interviewer administered questionnaire included demographic characteristics, dietary, chewing	regression	yes	yes
0	1	0	0	0	1	125	Arce-Tumbay J, Sanchez-Ayala A, Sotto-Maior BS, Senna PM, Campanha NH. Mastication in subjects with extremely shortened dental arches rehabilitated with removable partial dentures. Int J Prosthodont. 2011 Nov-Dec;24(6):517-9.	2011	Brazil	_	to evaluate mastication in shortened dental arches subjects who were and were not rehabilitated with removable partial denture	N= 30	Male subjects were recruited according to the selection criteria	adults/elderly	non-probabilistic	clinical examination	Shortened dental arches	Masticatory performance Chewing ability	Three quarters (approximately 2 g) of an Optosil Plus (Heraeus Kulzer) disk (20 × 5 mm) was offered to each subject, who chewed it for 20 strokes. This procedure was repeated five times. The total particles obtained were rinsed, dried, and passed through a stack of up to 10 sieves (0.5- to 11.2-mm mesh sizes) and shaken for 2 minutes. The retained particles in each sieve were weighed (± 0.01 g). …	variance/covariance	not	yes
0	1	0	0	0	0	126	Fueki K, Yoshida E, Igarashi Y. A structural equation model to investigate the impact of missing occlusal units on objective masticatory function in patients with shortened dental arches. J Oral Rehabil. 2011 Nov;38(11):810-7.	2011	Japan	Cross-sectional	to investigate the impact of missing occlusal units on objective masticatory function with respect to food comminuting and mixing ability	N= 60	The subjects were recruited from patients who attended the Prosthodontic Clinic at the Dental Hospital of Tokyo Medical and Dental University from February to November 2009	adults/elderly	non-probabilistic	clinical examination	Dental occluding pairs	Masticatory performance Maximum bite force	Food comminuting ability was assessed using a masticatory performance test with peanuts as a test food. Food mixing ability was assessed using a mixing ability test with a two-coloured wax cube. Maximum bite force (MBF) was measured using a pressure-sensitive film as a mediator for food comminuting and mixing ability.	mediation	not	yes
0	0	0	0	0	1	127	Christensen LB, Hede B, Nielsen E. A cross-sectional study of oral health and oral health-related quality of life among frail elderly persons on admission to a special oral health care programme in Copenhagen City, Denmark. Gerodontology. 2012 Jun;29(2):e392-400.	2012	Denmark	Cross-sectional	to describe the oral health and the oral-health-related quality of life of citizens in Copenhagen City on admission to a specific oral health-care programme for disabled elderly persons. Further, to analyse how various factors influence the oral health and the oral-health-related quality of life among these patients	N= 189	The present study comprised patients consecutively admitted to the special oral-health programme in Copenhagen City from September 2008 to February 2009	elderly	non-probabilistic	clinical examination	WHO	Oral-health-related quality of life	OHRQoL was measured by a modified index18 of perceived dysfunction, discomfort, and disability due to oral disorders. The items included in the index were (1) problems in chewing, (2) trouble in pronouncing words, (3) feeling embarrassed due to the teeth, (4) avoiding smiling because of the teeth, (5) sleep interrupted because of the teeth, (6) feeling tense because of the teeth and (7) avoiding …	group comparison	not	yes
0	0	0	0	0	1	128	Dahl KE, Wang NJ, Holst D, Ohrn K. Oral health-related quality of life among adults 68-77 years old in Nord-Trøndelag, Norway. Int J Dent Hyg. 2011 Feb;9(1):87-92.	2011	Norway	Cross-sectional	to investigate how clinical recorded dental health, self-rated dental health, satisfaction with dental health were related to oral health-related quality of life assessed by Oral Health Impact Profile	N= 151	This study was part of an international collaborative health study (WHO-ICS-I) initiated by the World Health Organization in 1973	elderly	probabilistic	clinical examination	WHO	Oral-health-related quality of life	Oral Health Impact Profile (OHIP-14)	variance/covariance	not	yes
0	0	0	0	0	1	129	Dahl KE, Wang NJ, Skau I, Ohrn K. Oral health-related quality of life and associated factors in Norwegian adults. Acta Odontol Scand. 2011 Jul;69(4):208-14.	2011	Norway	Cross-sectional	to investigate associations between oral health-related quality of life assessed with the Oral Health Impact Profile (OHIP)-14 and demographic factors, number of teeth present, dental visits, dental health behaviour and self-rated oral health	N= 3,538	The present study was a cross-sectional Norwegian national study initiated by TNS Gallup (TNS Gallup, Oslo, Norway) in 2004	adults/elderly	probabilistic	self-reported measure	WHO	Oral-health-related quality of life	Oral Health Impact Profile (OHIP-14)	regression	not	yes
1	0	0	0	0	0	130	Bernando CO, Boing AF, Vasconcelos FAG, Peres KG, Peres MA. Association between tooth loss and obesity in Brazilian adults: a population-based study. Revista de Saúde Pública. 2012 46(5):834-842.	2012	Brazil	Cross-sectional	to examine the association between tooth loss and general and central obesity among adults	N= 1,720	A population-based cross-sectional study was carried out in Florianópolis, Southern Brazil, this study is a part of a comprehensive large study EpiFloripa 2009	adults	probabilistic	self-reported measure	WHO	General and central obesity	Anthropometric measurements were taken following the proposed Lohman et al recommendations. Body weight (in kilograms, kg) was taken twice with portable scales (GAMA Italy Professional, HCM 5110 M®) with capacity of 150 kg, sensitivity of 100 g, calibrated before the training and fi eld work. They were placed on a level surface and respondents were weighted wearing light clothes and standing with…	regression	yes	yes
1	0	0	0	0	0	131	Paganini-Hill A, White SC, Atchison KA. Dentition, dental health habits, and dementia: the Leisure World Cohort Study. J Am Geriatr Soc. 2012 Aug;60(8):1556-63.	2012	USA	Cohort	to explore the association between dentition and dental health behaviors and incident dementia	N=5,468	The Leisure World Cohort Study was established in the early 1980s, when 13,978 residents of a California retirement community (Leisure World Laguna Hills) completed a postal health survey	elderly	non-probabilistic	self-reported measure	others: ≥16 teeth 16-25 teeth ≥ 26 teeth 10 in the upper jaw and six in the lower jaw	Incident dementia	Dementia cases were identified from follow-up questionnaires, hospital records, death certificates, and in-person evaluations as part of a dementia study,19 with the date of diagnosis being the date at which dementia was first mentioned. The subset of participants in the dementia study were asked to undergo an in-person evaluation including a neurological examination (with mental status testing a…	regression	yes	yes
1	0	0	0	0	0	132	Yamamoto T, Kondo K, Hirai H, Nakade M, Aida J, Hirata Y. Association between self-reported dental health status and onset of dementia: a 4-year prospective cohort study of older Japanese adults from the Aichi Gerontological Evaluation Study (AGES) Project. Psychosom Med. 2012 Apr;74(3):241-8.	2012	Japan	Cohort	to determine the association between four self-reported dental health variables and dementia onset	N= 4,425	Analysis was based on data from the Aichi Gerontological Evaluation Study (AGES) Project	elderly	probabilistic	self-reported measure	WHO	Dementia onset	Data on dementia onset were collected from the public long-term care insurance database maintained by each participating municipality. Dementia onset was determined when a person was newly certified to receive insurance benefits. The standardized multistep assessment of functional and cognitive impairment includes on-site assessment using a standardized questionnaire, analysis of the questionnair…	regression	yes	yes
1	0	0	0	0	0	133	Peres MA, Tsakos G, Barbato PR, Silva DA, Peres KG. Tooth loss is associated with increased blood pressure in adults--a multidisciplinary population-based study. J Clin Periodontol. 2012 Sep;39(9):824-33.	2012	Brazil	Cross-sectional	to investigate whether tooth loss is associated with increased blood pressure among adults after controlling for socioeconomic, health, and lifestyle confounders. We also assessed the interactions between tooth loss and smoking status and tooth loss and age on systolic blood pressure	N=2,016	This study was part of a comprehensive baseline population-based cohort study, the EpiFloripa Adults (www.epifloripa.ufsc.br) whose target population consisted of all adults aged 20–59 years living in the urban area of the city	adults	probabilistic	self-reported measure	WHO	Systolic Blood Pressure and Diastolic Blood Pressure	Blood pressure levels were calculated as the average between the two measurements taken during the home visit. The resting time before and between measurements was approximately 10 min. Blood pressure measurements were taken with the participant in the sitting position, with their feet planted on the floor, left arm relaxed and supported on a table at heart level, and with the palm facing upward …	regression	yes	yes to systolic
1	0	0	0	0	0	134	Sánchez-Ayala A, Campanha NH, Garcia RC. Relationship between body fat and masticatory function. J Prosthodont. 2013 Feb;22(2):120-5.	2013	Peru	Cross-sectional	to investigate the relationship between body fat and masticatory function	N=100	was selected from among patients of Cayetano Heredia University Dental Clinic, San Martin de Porres	adults	non-probabilistic	clinical examination	Dental occluding pairs	Body mass index	To determine body fat, patients were weighed on a scale arm bascule (Adam Equipment Co., Milton Keynes, UK) to the nearest 0.1 kg and measured with a stadiometer (Adam Equipment Co.) to the nearest 0.1 cm. Patients were evaluated with both feet together, without shoes, and with the Frankfort plane parallel to the ground. BMI values were calculated by dividing weight (kg) by the square of the heig…	regression	yes	yes to Ci2
1	0	0	0	0	0	135	Lopez-Jornet P, Saura-Perez M, Llevat-Espinosa N. Effect of oral health dental state and risk of malnutrition in elderly people. Geriatr Gerontol Int. 2013 Jan;13(1):43-9.	2013	Spain	Cross-sectional	to determine the risk of malnutrition in both institutionalized and noninstitutionalized elderly people	N= 465	was carried out of the institutionalized and non-institutionalized population aged 65 years or older in the region of Murcia in Spain. Randomized sampling was carried out	elderly	probabilistic	clinical examination	WHO	Nutritional condition	Nutritional condition in turn was explored using the MNA questionnaire, which consists of 18 questions –each assigned a given score. The maximum score is 30 points, and scores of 323.5 define good nutritional condition, whereas scores of 17–23.5 indicate a risk of malnutrition, and scores of <17 indicate poor nutritional condition. Of the 18 items, six are referred to screening, whereas the rest …	regression	yes	not
1	0	0	0	0	1	136	Moriya S, Notani K, Murata A, Inoue N, Miura H. Analysis of moment structures for assessing relationships among perceived chewing ability, dentition status, muscle strength, and balance in community-dwelling older adults. Gerodontology. 2014 Dec;31(4):281-7.	2014	Japan	Cross-sectional	to assess relationships among perceived chewing ability, dentition status, muscle strength and balance in community-dwelling older adults using analysis of moment structures	N= 501	In cooperation with public offices, 4694 adults aged 65 years or over and residing independently in two rural communities (Tomamae and Iwanai) in Hokkaido, the northern most prefecture of Japan, were contacted by mail and asked to participate in the study	elderly	non-probabilistic	clinical examination	Dental occluding pairs	Physical performance parameters (handgrip strength and one-leg standing time with eyes open and chewing ability)	Perceived chewing ability was assessed in terms of self-assessed masticatory ability (mastication) by the following question: ‘How do you feel about your ability to chew?’ The optional answers to this question were as follows: ‘I can chew all kinds of food’ (good masticatory ability), ‘I can chew only slightly hard food’ (fair masticatory ability) or ‘I can chew only soft or pureed food’ (poor ma…	mediation	yes	yes to mastication
1	0	0	0	0	0	137	Östberg AL, Bengtsson C, Lissner L, Hakeberg M. Oral health and obesity indicators. BMC Oral Health. 2012 Nov 20;12:50.	2012	Sweden	Cross-sectional	to study the associations between oral health variables and total and central adiposity, respectively, and to investigate the influence of socio-economic factors, lifestyle, dental anxiety and co-morbidity	N= 999	The sample comprised subjects from The Prospective Population Study of Women in Gothenburg, initiated in 1968	adults/elderly	probabilistic	clinical examination	WHO	Obesity	General obesity was represented by body mass index (BMI, weight in kilogram/(height in metres2) and participants were defined as obese when their BMI was ≥30 kg/m2. Abdominal obesity was diagnosed when the waist circumference was >88 cm. Furthermore, the waist circumference was divided by the hip circumference to give a ratio, the waist-to-hip ratio (WHR). The subjects were defined as obese when …	regression	yes	yes
1	0	0	0	0	0	138	Kreulen CM, Witter DJ, Tekamp FA, Slagter AP, Creugers NH. Swallowing threshold parameters of subjects with shortened dental arches. J Dent. 2012 Aug;40(8):639-43.	2012	Netherlands	_	to quantify swallowing threshold parameters of subjects with a moderate shortened dental arch dentition compared to subjects with a complete dental arch dentition	N= 28	Only females were included. They were registered at the Nijmegen Dental School and participated in a clinical study on oral function	adults/elderly	non-probabilistic	clinical examination	Shortened dental arches	Swallowing threshold	The chewing test was based on the design as earlier described. Subjects were instructed to chew standardized artificial test ‘food’ in a normal way (meaning not as intensively as possible) until they felt the urge to swallow, and then to spit it out. Numbers of chewing cycles and time until ‘swallowing’ were registered. The test food consisted of 17 particles of Optocal Plus which was based upon …	regression	not	yes
0	1	0	0	0	0	139	Sipilä K, Näpänkangas R, Könönen M, Alanen P, Suominen AL. The role of dental loss and denture status on clinical signs of temporomandibular disorders. J Oral Rehabil. 2013 Jan;40(1):15-23.	2013	Finland	Cross-sectional	to evaluate the association of tooth loss and denture status with clinical findings of temporomandibular disorder	N= 6,316	The nationally representative Health 2000 Survey was carried out in 2000–2001 by the National Institute for Health and Welfare. Two-stage, stratified, cluster sampling was designed by Statistics Finland	adults/elderly	probabilistic	clinical examination	WHO	Clinical signs of temporomandibular disorders	The assessment of TMD signs included recording of maximum mouth opening, auscultation of TMJ noises and palpation of the TMJ and two masticatory muscles (temporalis anterior and masseter superficialis). Maximum mouth opening was measured with a ruler and reported as maximum interincisal distance without overbite; it was considered limited when <40 mm. The mouth opening measurements were taken for…	regression	yes	yes
0	1	0	0	0	0	140	Krzemień J, Baron S. Axiographic and clinical assessment of temporomandibular joint function in patients with partial edentulism. Acta Bioeng Biomech. 2013;15(1):19-26.	2013	Poland	_	to axiographically analyse the mobility of the condyles of the temporomandibular joints in patients with partial edentulism in lateral sections and try to specify whether the partial edentulism has an impact on the severity of temporomandibular disorders	N= 60; 20 (group control)	Were qualified for the study, all visiting the Clinic of Dental Prosthetics and Temporomandibular Disorders in Zabrze to replace the missing teeth and/or to treat TMD, with diagnosed unilateral or bilateral partial edentulism	adults/elderly	non-probabilistic	clinical examination	Eichner index	Mobility of the condyles of the temporomandibular joints	Each patient was examined for the function of the stomatognathic system based on the survey card of the Department of Temporomandibular Disorders and Orthodontics and another one especially designed for the study. The subsequent stages of the examination included: a general and detailed anamnesis, the latter for dysfunctions of the stomatognathic system and parafunctions (bruxism), the palpation …	group comparison	not	yes
1	0	0	0	0	0	141	T. Kikutani, M. Yoshida, H. Enoki, Yamashita Y, Akifusa S, Shimazaki Y, Hirano H, Tamura F. Relationship between nutrition status and dental occlusion in community-dwelling frail elderly people Geriatr Gerontol Int. 2013 13:50-54	2013	Japan	Cross-sectional	to determine the risk of malnutrition in some communities where the frail elderly receive public long-term care insurance	N=716	elderly individuals living at home and receiving public long-term care insurance services in eight prefectures in Japan	elderly	non-probabilistic	clinical examination	others: group A, natural dentition with adequate function; group B, partially or fully edentulous, but maintaining functional occlusion with dentures in either or both jaws; and group C, functionally inadequate occlusion with no dentures	Risk of malnutrition	Were divided into three groups according to Mini Nutritional Assessment short form results: well nourished, at risk of malnutrition and malnourished	regression	yes	yes
0	0	0	0	0	1	142	Hsu KJ, Lee HE, Lan SJ, Huang ST, Chen CM, Yen YY. Evaluation of a self-assessed screening test for masticatory ability of Taiwanese older adults. Gerodontology. 2012 Jun;29(2):e1113-20.	2012	China	_	to evaluate a screening test based on a food intake questionnaire to discriminate the masticatory ability of Taiwanese older adults with 20 and more natural teeth and at least 8 functional tooth units (FTUs) fromthe masticatory ability of those with fewer than 20 natural teeth and 8 FTUs	N=2,244	With the Taiwan Dental Association’s support, 319 dental clinics in 23 counties and cities of Taiwan participated in the study. Participation was voluntary.	adults/elderly	non-probabilistic	clinical examination	WHO and functional tooth units	Chewing ability	A food intake questionnaire on the 23 food groups was developed to evaluate the masticatory ability of each subject. Three choices were permitted for each food group: ‘easy to eat’, ‘difficult to eat’ and ‘unable eat’. Then, the food intake questionnaire was tested with 30 patients aged 45 years and over.	group comparison	not	yes
1	0	0	0	0	0	143	Adiatman M, Ueno M, Ohnuki M, Hakuta C, Shinada K, Kawaguchi Y. Functional tooth units and nutritional status of older people in care homes in Indonesia. Gerodontology. 2013 Dec;30(4):262-9.	2013	Japan	Cross-sectional	to investigate the relationship between functional tooth units and nutritional status	N=100 (mean age 72,4 years)	Two care homes accepted only female residents, and the others had very few male residents (fewer than 10%); therefore, only females were enrolled in this study	elderly	non-probabilistic	clinical examination	Functional tooth units	Nutritional status and BMI (Underweight, Normal range, Overweight)	Nutritional status of subjects was evaluated using the BMI and the MNA for the elderly. Subject’s height and body weight were measured using a standard hospital weighing balance and height measure. The BMI was calculated by dividing weight (kg) by the square of the height (m). The international classification of BMI according to the WHO was used in this study. This classification divides subjects…	group comparison	not	yes
0	0	0	0	1	0	144	Brennan DS, Singh KA. Dietary, self-reported oral health and socio-demographic predictors of general health status among older adults. J Nutr Health Aging. 2012 May;16(5):437-41.	2012	Australia	Cross-sectional	to assess dietary, self-reported oral health and socio-demographic predictors of general health status	N= 444	A random sample living in Adelaide, South Australia was drawn from the Electoral Roll	elderly	probabilistic	self-reported measure	WHO	General health status	Health state was measured using the 5-item EuroQol (EQ-5D) instrument to assess health problems today on a 3-point scale equating to none, some or extreme. The items comprised mobility, self-care, usual activities, pain/discomfort and anxiety/depression. The EuroQol is a generic instrument for describing health-related quality of life, has been widely used and has adequate validity. The EuroQol p…	regression	yes	not
0	0	0	0	0	1	145	Erić J, Stančić I, Tihaček-Šojić L, Kulić L, Popovac A, Tsakos G. Prevalence, severity, and clinical determinants of oral impacts in older people in Bosnia and Herzegovina. Eur J Oral Sci. 2012 Oct;120(5):438-43.	2012	Bosnia and Herzegovina	Cross-sectional	to assess the prevalence and the severity of oral impacts and the relationships between oral health-related quality of lif and clinical measures of oral function	N= 261	Was conducted among community- dwelling adults, the sample was selected from senior day-centres; these are places where retired, independently living senior adults meet, communicate, and participate in recreational activities	elderly	probabilistic	clinical examination	WHO and Dental occluding pairs	Oral-health-related quality of life	Oral Impact on Daily Performance (OIDP)	regression	yes	yes
0	0	0	0	0	1	146	Espinoza I, Thomson WM, Gamonal J, Arteaga O. Disparities in aspects of oral-health-related quality of life among Chilean adults. Community Dent Oral Epidemiol. 2013 Jun;41(3):242-50.	2013	Chile	Cross-sectional	to report on socio-economic inequalities in aspects of oral health-related quality of life in the Chilean adult population	N= 3,050	Data from the 1st National Health Survey 2003 in Chile obtained with permission from Health Planning Division, Secretary of Public Health – Ministry of Health of Chile (MINSAL-Chile) in January 2011	adults	probabilistic	clinical examination	WHO	Oral-health-related quality of life	Four questions were used; these used a Likert scale (response options: ‘always’, ‘almost always’, ‘sometimes’, ‘seldom’, and ‘never’). For the current study, these were dichotomized as ‘always/almost always’ (coded as ‘1′) and ‘sometimes/seldom/never’ (coded as 0). We included those reporting impacts only ‘sometimes’ with the ‘seldom’ and ‘never’ responses (rather than the ‘always/almost always’ …	regression	yes	yes to chi2
1	0	0	0	0	0	147	Furuta M, Komiya-Nonaka M, Akifusa S, Shimazaki Y, Adachi M, Kinoshita T, Kikutani T, Yamashita Y. Interrelationship of oral health status, swallowing function, nutritional status, and cognitive ability with activities of daily living in Japanese elderly people receiving home care services due to physical disabilities. Community Dent Oral Epidemiol. 2013 Apr;41(2):173-81.	2013	Japan	Cross-sectional	to examine the direct and indirect effects of oral health status, including number of teeth and denture wearing, swallowing function, nutritional status, and cognitive ability, on activities of daily living in Japanese elderly people living at home and receiving home care services because of physical disabilities	N= 286	Two midsized municipalities in Fukuoka prefecture (western Japan) between November 2010 and February 2011. The population were living at home and using an in-home long-term care support center that coordinates home care services such as home nursing care, visiting rehabilitation, visiting bathing service, day service, and day care (rehabilitation) by service providers	elderly	non-probabilistic	clinical examination	WHO	Activities of daily living Cognitive ability Nutritional status	Activities of daily living was assessed using the Barthel Index, which covers all aspects of self-care independence in daily living activities such as transfer, walking stairs, toilet use, dressing, feeding, and bathing. A total score of 100 points indicates complete self-sufficiency, whereas a score of zero indicates that the person is completely dependent. Cognitive ability was assessed using t…	variance/covariance	not	yes
1	0	0	0	0	0	148	Gomes MS, Chagas P, Padilha DMP, Caramori P, Hugo FN, Schwanke CHA, Hilgert JB. Association between self-reported oral health, tooth loss and atherosclerotic burden. Brazilian Oral Research. 2012 26(5):436-442.	2012	Brazil	Cross-sectional	to test the hypothesis that poor self-reported oral health and tooth loss are positively associated with coronary atherosclerotic burden	N= 382	Consecutive adult patients (≥ 18 years) undergoing coronary angiography to investigate coronary artery disease in the Center for Cardiovascular Diagnosis and Intervention, São Lucas Hospital (Porto Alegre, Brazil), were invited to participate	adults/elderly	non-probabilistic	clinical examination	WHO	Coronary atherosclerotic burden	was evaluated through the Friesinger Score (FS)22,24 on the diagnostic coronary angiography performed by standard technique. The FS ranges from 0 to 15 and separately scores each of the three main coronary arteries. All coronary lesions were assessed by one interventional cardiologist, blinded to the oral health data. For analytic purposes, CAB was dichotomized into low (FS ≤ 7) and high (FS > 7)…	regression	yes	yes
1	0	0	0	0	0	149	Saito Y, Sugawara N, Yasui-Furukori N, Takahashi I, Nakaji S, Kimura H. Cognitive function and number of teeth in a community-dwelling population in Japan. Ann Gen Psychiatry. 2013 Jun 24;12(1):20.	2013	Japan	Cross-sectional	to examine the association between tooth loss and cognitive function in a community-dwelling population in Japan	N=462	The subjects consisted of 462 volunteers who participated in the Iwaki Health Promotion Project in 2012	elderly	non-probabilistic	clinical examination	WHO	Cognitive function	Mini-Mental State Examination (MMSE)	regression	yes	yes
0	0	0	0	0	1	150	Luchi CA, Peres KG, Bastos JL, Peres MA. Inequalities in self-rated oral health in adults. Rev Saude Publica. 2013 Aug;47(4):740-51.	2013	Brazil	Cross-sectional	to investigate the link between self-rated oral health and sociodemographic inequalities	N= 1,720	This study is part of the population based, base line cohort study EpiFloripa – Epidemiologic Study of the Health of the Adult Population of Florianópolis	adults	probabilistic	self-reported measure	WHO	Self-rated oral health	obtained by asking “Concerning your teeth, are you: very happy, satisfied, neither satisfied nor dissatisfied, dissatisfied or very dissatisfied”. The variable was dichotomized into positive (very happy, satisfied) and negative (neither satisfied nor dissatisfied, dissatisfied or very dissatisfied) self-rated oral health	regression	yes	yes
1	1	0	0	0	0	151	Witter DJ, Woda A, Bronkhorst EM, Creugers NH. Clinical interpretation of a masticatory normative indicator analysis of masticatory function in subjects with different occlusal and prosthodontic status. J Dent. 2013 May;41(5):443-8.	2013	Netherlands	_	to analyse the masticatory function of subjects characterised by different occlusal and prosthodontic status. Using Optosil1 as a test food, the masticatory normative indicator was used to differentiate between sufficient (‘normal’) and impaired masticatory function	N=58,1 (grupo Shortened dental arches)	Women committee of Nijmegen University	adults/elderly	non-probabilistic	clinical examination	Shortened dental arches	Occlusal force Masticatory performance Swallowing threshold tests	Masticatory function was described in terms of occlusal forces, and of masticatory efficiency and swallowing threshold parameters using an artificial test ‘food’ Optosil1Plus. Occlusal forces were measured unilaterally with a miniature bite-force transducer at left and right side – each two times – and averaged.9 Participants were asked to bite with two force levels: one they thought the force as…	group comparison	not	yes
1	0	0	0	0	0	152	Samnieng P, Ueno M, Shinada K, Zaitsu T, Wright FA, Kawaguchi Y. Oral health status and chewing ability is related to mini-nutritional assessment results in an older adult population in Thailand. J Nutr Gerontol Geriatr. 2011;30(3):291-304.	2011	Thailand	Cross-sectional	to investigate the relationship of Mini-Nutrition Assessment results with chewing ability tests and oral examinations (number of teeth present and functional tooth units)	N=612	were drawn from elderly people aged 60 years or older living in 19 sub-districts of the Mueang district, Phitsanuloke province, Thailand, who were selected with a simple clustered sampling framework generated by a computer program	elderly	probabilistic	clinical examination	Functional tooth units	Nutritional status	The Mini-Nutrition Assessment was originally developed for the assessment of nutritional status of older patients in clinics, nursing homes, and hospitals, or those who were otherwise frail. It is comprised of 18 items and the score is calculated using an assigned weighted number for each item. Possible scores range from 0 to 30. Older persons with scores _x0001_23.5 are classified as having a ‘‘…	variance/covariance	yes	yes
0	0	0	0	0	1	153	Damyanov ND, Witter DJ, Bronkhorst EM, Creugers NH. Satisfaction with the dentition related to dental functional status and tooth replacement in an adult Bulgarian population: a cross-sectional study. Clin Oral Investig. 2013 Dec;17(9):2139-50.	2013	Bulgaria	Cross-sectional	to assess satisfaction with the dentition in general, dental esthetics, and chewing function related to dental functional status and tooth replacement in subjects, dentate in both jaws	N=2,437	A quota sampling method was applied to draw subjects aged 20 years and over. Quota units were established with regard to demographic (type of settlement), social (occupational status), and dentition characteristics. Four groups of settlements were defined based on their population size and administrative functions	adults/elderly	non-probabilistic	clinical examination	Functional classification system of dentitions	Perceived satisfaction with the dentition	Perceived satisfaction with the dentition was defined as a subjective positive evaluation of the dentition in general (i.e. subjective appreciation of one’s own teeth as good enough, not causing pain or troubles and performing reasonably well), of dental esthetics (i.e. being pleased with the appearance of the teeth visible during smiling or speaking), and of chewing function (i.e. being pleased …	regression	yes	yes
0	0	0	0	0	1	154	Zhang Q, Witter DJ, Bronkhorst EM, Creugers NH. Chewing ability in an urban and rural population over 40 years in Shandong Province, China. Clin Oral Investig. 2013 Jun;17(5):1425-35.	2013	China	Cross-sectional	to assess the relationship among dental conditions according to the proposed dental functional classification system (without and with fixed and removable dental prostheses) and chewing ability of Chinese subjects	N=1,462	Subjects were selected randomly from administrative lists of residents of communities or villages provided by local authorities and lists of employees of factories	adults/elderly	probabilistic	clinical examination	Functional classification system of dentitions	Chewing ability	The eight foods were listed randomly in the questionnaire and included four foods that Chinese people consider as soft (cooked rice, steamed bread, Shaobing (Chinese style baked roll), meat) and four that are considered as hard (raw vegetables, raw carrots, apples, and nuts). Perceived difficulty of chewing was scored as: 1 0 very easy to chew; 2 0 minor problems with chewing, got used to it; 3 0…	regression	yes	yes
0	0	0	0	0	1	155	Ulinski KG, do Nascimento MA, Lima AM, Benetti AR, Poli-Frederico RC, Fernandes KB, Fracasso ML, Maciel SM. Factors related to oral health-related quality of life of independent brazilian elderly. Int J Dent. 2013;2013:705047.	2013	Brazil	Cross-sectional	to assess the factors associated with the impact of oral health on the quality of life	N=504	The target population was comprised of independent elderly people, without physical and mental disabilities, aged 60 and over of both gender, from 38 primary healthcare centres in the urban region	elderly	probabilistic	clinical examination	WHO and Dental occluding pairs	Oral-health-related quality of life	Oral Health Impact Profile (OHIP-14)	regression	yes	yes to Dental occluding pairs
0	0	0	0	0	1	156	Zhang Q, Witter DJ, Gerritsen AE, Bronkhorst EM, Creugers NH. Functional dental status and oral health-related quality of life in an over 40 years old Chinese population. Clin Oral Investig. 2013 Jul;17(6):1471-80.	2013	China	Cross-sectional	to assess oral health-related quality of life related to dental status	N=462	The urban sample comprised 11 communities and four factories in Qingdao City. Subjects of certain age categories were underrepresented in the initial urban sample. As truly representative sampling was not feasible, the pathfinder sampling method was adopted to cover relevant groups of the population intended. For the rural sample, one representative county (Zhugou) was chosen. This county—predomi…	adults/elderly	probabilistic	clinical examination	Functional classification system of dentitions	Oral-health-related quality of life	Oral Health Impact Profile (OHIP-14)	regression	yes	yes
0	0	0	0	0	1	157	Khalifa N, Allen PF, Abu-bakr NH, Abdel-Rahman ME. Chewing ability and associated factors in a Sudanese population. J Oral Sci. 2013;55(4):349-57.	2013	Sudan	_	to assess self-reported chewing ability among a sample of Sudanese adults and to identify factors associated with impaired oral function	N=1,888	Participants were recruited from among those attending outpatient dental hospitals and dental health centres distributed among seven provinces of Khartoum State	adolescent/adults/elderly	non-probabilistic	clinical examination	WHO and Dental occluding pairs	Chewing ability	The perceived difficulty of chewing was evaluated by asking individuals about difficulty of chewing 15 common Sudanese hard and soft foods. A small pilot study was performed before the survey to identify foods considered easy and hard to chew by adults in Khartoum State, which helped to validate the questions. The foods considered hard included peanuts, meat, raw carrots, dates, nabak (a small dr…	regression	yes	yes
0	0	0	0	0	1	158	Cornejo M, Pérez G, de Lima KC, Casals-Peidro E, Borrell C. Oral Health-Related Quality of Life in institutionalized elderly in Barcelona (Spain). Med Oral Patol Oral Cir Bucal. 2013 Mar 1;18(2):e285-92.	2013	Spain	Cross-sectional	to describe the oral health status and the factors associated with oral health-related quality of life	N= 194	Of the 46 public social-health centers having elderly with residential profiles at the time of the study, 25 of them agreed to participate and allowed us to interview elderly patients at times specifically allocated for data collection.	elderly	non-probabilistic	clinical examination	WHO	Oral-health-related quality of life	Geriatric Oral Health Assessment Index (GOHAI)	regression	yes	yes
1	0	0	0	0	0	159	Batty GD, Li Q, Huxley R, Zoungas S, Taylor BA, Neal B, de Galan B, Woodward M, Harrap SB, Colagiuri S, Patel A, Chalmers J; VANCE Collaborative group. Oral disease in relation to future risk of dementia and cognitive decline: prospective cohort study based on the Action in Diabetes and Vascular Disease: Preterax and Diamicron Modified-Release Controlled Evaluation (ADVANCE) trial. Eur Psychiatry…	2013	Australia	Cohort	to examine the association of oral disease with future dementia/cognitive decline in a cohort of people with type 2 diabetes	N= 11,140	The ADVANCE trial was designed to investigate the separate effects of routine blood pressure lowering and intensive glucose control on vascular outcomes in people with type 2 diabetes.	adults/elderly	probabilistic	self-reported measure	WHO	Cognitive function	Mini Mental State Examination (MMSE)	regression	yes	yes
1	0	0	0	0	0	160	de Andrade FB, Lebrão ML, Santos JL, Duarte YA. Relationship between oral health and frailty in community-dwelling elderly individuals in Brazil. J Am Geriatr Soc. 2013 May;61(5):809-14.	2013	Brazil	Cross-sectional	to test the hypothesis that clinical oral health conditions are associated with frailty independent of socioeconomic and general health status	N=1,374	Population-based cohort study of health, wellbeing, and aging	elderly	probabilistic	clinical examination	WHO	Frailty	Frailty was examined using the phenotype determined by Fried. According to the authors, the frailty syndrome is identified by the presence of three or more of the following five characteristics: weight loss, weakness, slowness, exhaustion, and low level of physical activity	regression	yes	yes
1	0	0	0	0	0	161	Fuchida S, Yamamoto T, Takiguchi T, Kandaudahewa G, Yuyama N, Hirata Y. Association between underweight and taste sensitivity in middle- to old-aged nursing home residents in Sri Lanka: a cross-sectional study. J Oral Rehabil. 2013 Nov;40(11):854-63.	2013	Japan	Cross-sectional	to examine the association between underweight, one indicator of undernutrition, and taste sensitivity in middle- to old-aged Sri Lankan nursing home	N=1,062	Twenty-five facilities having 25 or more residents and located in three districts (Colombo, Gampaha and Kaltutara) of Western Province, Sri Lanka, were randomly selected from 97 nursing homes registered with the Social Service Department of Western Province	adults/elderly	probabilistic	clinical examination	WHO and Eichner index	Underweight (BMI)	The height and weight of all residents were measured, and BMI was calculated as the weight divided by the square of the height (kilograms per square metre). Subjects were categorised into two groups according to the following BMI categories: <18.5 (underweight) and 18.5–24.9 (normal weight)	regression	yes	not
1	0	0	0	0	0	162	Poisson P, Laffond T, Campos S, Dupuis V, Bourdel-Marchasson I. Relationships between oral health, dysphagia and undernutrition in hospitalised elderly patients. Gerodontology. 2016 Jun;33(2):161-8.	2016	France	Cross-sectional	to describe relationships between oral status, dysphagia and malnutrition in a hospitalised older people	N=159	Consecutive patients hospitalised over 4 months in the acute care unit of the Department of Gerontology at the Centre Hospitalier Universitaire	elderly	non-probabilistic	clinical examination	Dental occluding pairs	Dysphagia Malnutrition	Nutritional status was described using several tools during baseline examination. Any amount of weight loss, body mass index (BMI) < 21 kg/m2 or MNA < 8/14 was considered as undernutrition. Routine biochemistry was extracted from records: serum albumin (g/l, normal range 38–42 g/l) and C-reactive protein (CRP, mg/l, normal < 5 mg/l). Serum albumin <35 g/l also defined undernutrition. Patients wer…	regression	not	yes to dysphagia
1	0	0	0	0	0	163	Takiguchi T, Yoshihara A, Takano N, Miyazaki H. Oral health and depression in older Japanese people. Gerodontology. 2016 Dec;33(4):439-446.	2016	Japan	Cross-sectional	to investigate the relationship between oral dysfunction and depressive symptoms in Japanese community-dwelling seniors	N=391	Participants were drawn from the Niigata study, which was a prospective community-based study to evaluate the relationship between an individual’s general health and dental disease	elderly	probabilistic	clinical examination	WHO	Depressive symptoms	The General Health Questionnaire 30 (GHQ-30) was used to assess depression, containing 30 questions reflecting the mental state (e.g. depressive mood, sleeping problems and anxiety), social functioning, well-being and coping abilities. Fifteen of the questions are negatively worded, and fifteen are positively worded	group comparison	not	not
1	0	0	0	0	0	164	Nilsson H, Berglund J, Renvert S. Tooth loss and cognitive functions among older adults. Acta Odontologica Scandinavica. 2014; 72: 639–644	2014	Sweden	Cross-sectional	to evaluate the association between the number of teeth and cognitive functions adjusted for age and education level	N= 1,147	All subjects in this cross-sectional study were participants in the Swedish National Study on Ageing and Care (SNAC), which is a population-based, multicentre cohort study	elderly	probabilistic	clinical examination	WHO	Cognitive functions	Mini-mental State Examination (MMSE) and clock test	regression	yes	yes
0	1	0	0	0	1	165	Okada T, Ikebe K, Inomata C, Takeshita H, Uota M, Mihara Y, Matsuda K, Kitamura M, Murakami S, Gondo Y, Kamide K, Masui Y, Takahashi R, Arai Y, Maeda Y. Association of periodontal status with occlusal force and food acceptability in 70-year-old adults: from SONIC Study. J Oral Rehabil. 2014 Dec;41(12):912-9.	2014	Japan	Cross-sectional	to investigate the association of periodontal status with occlusal force and food acceptability	N= 482	Analysis of a prospective cohort study of health and longevity called the ‘SONIC’ (Septuagenarians, Octogenarians, Nonagenarians Investigation with Centenarians). Participants were volunteers	elderly	non-probabilistic	clinical examination	Eichner index	Occlusal force Food acceptability (Chewing ability)	The occlusal force was measured with pressure-sensitive films (Dental Prescale 50H R type†), the thickness of which was 97 lm. The participants performed maximal clenching in the intercuspal position with the pressure-sensitive film placed between the maxillary and mandibular dental arches. The pressure-sensitive sheet used here measures total biting ability for the whole dentition. Food acceptab…	group comparison	not	yes
0	1	0	0	0	0	166	Zhang Q, Witter DJ, Bronkhorst EM, Bartlett DW, Creugers NH. Occlusal tooth wear in Chinese adults with shortened dental arches. J Oral Rehabil. 2014 Feb;41(2):101-7.	2014	China	Cross-sectional	to assess associations between occlusal tooth wear and shortened dental arches	N=1,588	A sample were selected from administrative lists of residents of communities or villages provided by local authorities and lists of employees of factories. Inclusion aimed at proportional distribution according to age, gender and place of residence (urban or rural)	adults/elderly	probabilistic	clinical examination	Shortened dental arches and Dental occluding pairs	Occlusal tooth wear	Occlusal tooth wear was assessed after drying the teeth using the index described by Smith and Knight [occlusal tooth wear index (OTWI): score 0 = no loss of occlusal enamel surface characteristics; score 1 = loss of occlusal enamel surface characteristics; score 2 = loss of occlusal enamel, exposing dentine for less than 1 ⁄3 of the surface/incisal loss of enamel and minimal dentine exposure; sc…	regression	yes	yes
0	1	0	0	0	0	167	Iwashita H, Tsukiyama Y, Kori H, Kuwatsuru R, Yamasaki Y, Koyano K. Comparative cross-sectional study of masticatory performance and mastication predominance for patients with missing posterior teeth. J Prosthodont Res. 2014 Oct;58(4):223-9.	2014	Japan	Cross-sectional	to evaluate masticatory performance and mastication predominance in patients with missing posterior teeth to investigate effects of missing posterior teeth on masticatory performance and mastication predominance	N=103	30 volunteers	adults/elderly	non-probabilistic	clinical examination	others: normal dentition, unilateral missing posterior teeth (unilateral group) and with bilateral missing posterior teeth (bilateral group)	Masticatory performance and mastication predominance	Gummy jellies were used to evaluate participants’ masticatory performance, and electromyography was used to assess the degree of mastication predominance	variance/covariance	not	yes
0	0	0	1	0	0	168	Iwasaki M, Taylor GW, Manz MC, Yoshihara A, Sato M, Muramatsu K, Watanabe R, Miyazaki H. Oral health status: relationship to nutrient and food intake among 80-year-old Japanese adults. Community Dent Oral Epidemiol. 2014 Oct;42(5):441-50.	2014	Japan	Cross-sectional	to investigate the relationship of oral health status defined on the basis of presence of posterior occluding pairs and adequacy of removable denture fit as determined by self-report to nutrient and food intake	N=353	the Niigata study is a community-based cohort study initiated in 1998 to evaluate the relationships between systemic health and oral health	elderly	probabilistic	clinical examination	Dental occluding pairs	Self-report to nutrient and food intake	Dietary habits during the preceding month were assessed with a brief-type self-administered diet history questionnaire (BDHQ). Estimates of dietary intake for energy, nutrients, and food groups were calculated using an ad hoc computer algorithm for the BDHQ, which was based on the Standard Tables of Food Composition in Japan. Dietary intake of 13 specific nutrients and seven food groups were used…	regression	yes	yes
0	0	0	1	0	0	169	Zhu Y, Hollis JH. Tooth loss and its association with dietary intake and diet quality in American adults. J Dent. 2014 Nov;42(11):1428-35.	2014	USA	Cross-sectional	to investigate associations between the number of natural teeth and energy intake, nutrient intake, and diet quality in adults	N= 9,140	The present study combined data from the NHANES 2005– 2006 and the NHANES 2007–2008.	adults/elderly	probabilistic	clinical examination	WHO	Energy intake, nutrient intake, and diet quality	Data from the first 24-h dietary recall was used to estimate energy intake, nutrient intake and diet quality. The NHANES processed 24-h dietary recall data using the United States Department of Agriculture’s Food and Nutrient Database for Dietary Studies, to calculate energy and nutrients from each reported food item. Diet quality was measured using the Healthy Eating Index 2005 (HEI-2005)	regression	yes	yes
0	0	0	0	0	1	170	Batista MJ, Lawrence HP, de Sousa Mda L. Impact of tooth loss related to number and position on oral health quality of life among adults. Health Qual Life Outcomes. 2014 Nov 30;12:165.	2014	Brazil	Cross-sectional	to evaluate the impact of tooth loss on oral health-related quality of life in adults with emphasis on the number of teeth lost and their relative position in the mouth	N=248	only adults residing in Piracicaba, aged 20 to 64 years old, were eligible to participate	adults/elderly	probabilistic	clinical examination	others: 0: No tooth lost due to caries or periodontal disease. 1: loss of 1 to 4 first permanent molars. 2: loss of up to 12 posterior teeth, excluding subjects who had lost only the first permanent molars. 3: loss of up to 12 teeth including an anterior tooth. 4: loss of more than 12 teeth (13–31). 5: edentulous.	Oral-health-related quality of life	Oral Health Impact Profile (OHIP-14)	regression	yes	yes
0	0	0	0	0	1	171	Somsak K, Kaewplung O. The effects of the number of natural teeth and posterior occluding pairs on the oral health-related quality of life in elderly dental patients. Gerodontology. 2016 Mar;33(1):52-60.	2016	Thailand	Cross-sectional	to compare between the oral health-related quality of life of Thai elderly dental patients at the Faculty of Dentistry, Chulalongkorn University with at least 20 natural teeth (NT) and those with less than 20 NT, and between those with at least 4 posterior occluding pairs (POP) and those with less than 4 POP	N=240	Two hundred and forty Thai elderly dental patients who were being treated in the Graduate Prosthodontic Clinic at the Faculty of Dentistry, Chulalongkorn University from May 2011 to June 2012	elderly	non-probabilistic	clinical examination	WHO and Dental occluding pairs	Oral-health-related quality of life	Oral Impacts on Daily Performances Index (OIDP)	group comparison	not	yes
0	0	0	0	0	1	172	Hsu KJ, Lee HE, Wu YM, Lan SJ, Huang ST, Yen YY. Masticatory factors as predictors of oral health-related quality of life among elderly people in Kaohsiung City, Taiwan. Qual Life Res. 2014 May;23(4):1395-405.	2014	China	Cross-sectional	to evaluate which masticatory factor is the best predictor of oral health-related quality of life	N=332	a convenient sample of elderly subjects aged C65 years was recruited at Kaohsiung City Government Senior Citizens’ Service Center from September 2009 to January 2010	elderly	non-probabilistic	clinical examination	Eichner index and Functional tooth units	Oral-health-related quality of life	Geriatric Oral Health Assessment Index (GOHAI)	regression	yes	not
0	0	0	1	0	0	173	Ervin RB, Dye BA. Associations between posterior functional contacts and nutrient intakes and serum nutrient values among adults in NHANES 2003-2004. Oral Health Prev Dent. 2014 12(3):265-76.	2014	USA	Cross-sectional	to examine the associations between the numbers of posterior functional contacts and selected nutrient intakes and serum/plasma nutrient values	N=3,554	National Health and Nutrition Examination Survey (NHANES)	adults/elderly	probabilistic	clinical examination	Functional tooth units	Nutrient intakes	Nutrients intakes were calculated from the 24-h dietary recalls. Trained phlebotomists performed the blood collections during the examination. The following nutritional biochemistries were examined: serum retinol, serum B-carotene, serum vitamin C, serum alfa-tocopherol, plama vitamin B-6 and serum folate	regression	yes	yes
0	0	0	0	0	1	174	Bellamy Ortiz CI, Moreno AA. Relación entre calidad de vida relacionada con la salud oral, pérdida dental y prótesis removible en adultos mayores de 50 años derechohabientes del IMSS. Av Odontoestomatol. 2014 30( 4 ): 195-203	2014	Mexico	Cross-sectional	to identify the relation between oral health and quality of life in patients with tooth loss and prosthesis	N= 533	Patients of the Instituto Mexicano del Seguro Social	adults/elderly	non-probabilistic	clinical examination	WHO	Oral-health-related quality of life	Oral Health Impact Profile (OHIP-14)	variance/covariance	not	yes
0	0	0	0	0	1	175	Einarson S, Gerdin EW, Hugoson A. Oral health-related quality of life and its relationship to self-reported oral discomfort and clinical status. Swed Dent J. 2014;38(4):169-78.	2014	Sweden	Cross-sectional	to analyse the self-reported oral discomfort and clinical status of individuals reporting oral problems never/ very seldom affecting quality of life during the last year and compare them with individuals who reported oral problems hardly ever/occasionally or often/very often during the the same period	N= 515	Individuals who lived in four parishes in the City of Jönköping, Sweden	adults/elderly	probabilistic	clinical examination	Eichner index	Oral-health-related quality of life	Oral Health Impact Profile (OHIP-14)	variance/covariance	not	yes
0	0	1	0	0	0	176	Ando A, Tanno K, Ohsawa M, Onoda T, Sakata K, Tanaka F, Makita S, Nakamura M, Omama S, Ogasawara K, Ishibashi Y, Kuribayashi T, Koyama T, Itai K, Ogawa A, Okayama A. Associations of number of teeth with risks for all-cause mortality and cause-specific mortality in middle-aged and elderly men in the northern part of Japan: the Iwate-KENCO study. Community Dent Oral Epidemiol. 2014 Aug;42(4):358-65.	2014	Japan	Cohort	to determine the associations of number of teeth with all-cause mortality and cause-specific mortality among middle-aged and elderly Japanese men.	N= 7,779	This study was part of the Iwate-KENCO study, a prospective cohort study of a community-dwelling population living in the northern part of the main island of Japan	adults/elderly	non-probabilistic	self-reported measure	WHO	All-cause mortality and cause-specific mortality	The cause of death was independently determined by four physicians who belonged to the Iwate-KENCO study group and did not have information on the characteristics of participants. Each physician determined the primary cause of death for each of the deceased participants from a list of multiple causes addressed in death certificates. Disagreements regarding the primary cause of death were discusse…	regression	yes	yes
1	0	0	0	0	0	177	Gil-Montoya JA, Sanchez-Lara I, Carnero-Pardo C, Fornieles F, Montes J, Vilchez R, Burgos JS, Gonzalez-Moles MA, Barrios R, Bravo M. Is periodontitis a risk factor for cognitive impairment and dementia? A case-control study. J Periodontol. 2015 Feb;86(2):244-53.	2015	Spain	Case-control	to determine whether clinical periodontitis is associated with the diagnosis of cognitive impairment/dementia after controlling for known risk factors, including age, sex, and educational level	N= 409	Cases were recruited from the Neurology Departments of two hospitals (Virgen de las Nieves University Hospital and San Cecilio University Hospital, Granada) and controls from among non-dental patients attended in a Primary Care Center (La Caleta, Granada)	adults/elderly	non-probabilistic	clinical examination	WHO	Cognitive impairment	Structural neuroimaging (cranial computed tomography [CT] or brain magnetic resonance imaging [MRI]). The diagnosis criteria adopted were from the Diagnostic and Statistical Manual of Mental Disorders-IV (DSM-IV) for dementia, from the National Institute of Neurological and Communicative Disorders and Stroke-Alzheimer´s Disease and Related Disorders Association (NINDS-ADRDA)28 for AD, and from th…	regression	yes	yes
1	0	0	0	0	0	178	Stewart R, Stenman U, Hakeberg M, Hägglin C, Gustafson D, Skoog I. Associations between oral health and risk of dementia in a 37-year follow-up study: the prospective population study of women in Gothenburg. J Am Geriatr Soc. 2015 Jan;63(1):100-5.	2015	Sweden	Cohort	to investigate the association between incident dementia and previous number of teeth measured over a long interval	N= 697	Prospective Population Study of Women (PPSW) in Gothenburg a large community cohort in whom dementia had been prospectively evaluated and in whom historical data were available on earlier tooth loss over a 37-year period	elderly	probabilistic	clinical examination	WHO	Incident dementia	Psychiatrists performed comprehensive structured and semistructured neuropsychiatric examinations including the Alzheimer’s Disease Assessment Scale cognitive subscale when participants were aged 70 and older in 1992–93, and experienced psychiatric nurses performed examinations in 2000–01 and 2005–06.11 Experienced psychiatric research nurses also performed critical informant interviews including…	regression	yes	yes
1	0	0	0	0	0	179	Takeuchi K, Izumi M, Furuta M, Takeshita T, Shibata Y, Kageyama S, Ganaha S, Yamashita Y. Posterior Teeth Occlusion Associated with Cognitive Function in Nursing Home Older Residents: A Cross-Sectional Observational Study. PLoS One. 2015 Oct 29;10(10):e0141737.	2015	Japan	Cross-sectional	to examine the association between posterior teeth occlusion and cognitive function in nursing home older residents	N= 200	residents from eight nursing homes in Aso City, Japan participated in cognitive function and dental status assessments and completed a comprehensive questionnaire survey	elderly	non-probabilistic	clinical examination	WHO and Functional tooth units	Cognitive function	Mini-Mental State Examination (MMSE)	regression	yes	yes
1	0	0	0	0	0	180	Wiener RC, Wiener MA. Shortened dental arch and body mass index in adults 45-65 years of age: results from National Health and Nutrition Examination Survey 2005-2008. Int Dent J. 2015 Oct;65(5):277-82.	2015	USA	Cross-sectional	to examine whether there was an association between shortened dental arch and body mass index	N=5,773	The data used in this study were de-identified and anonymised before analysis and are publicly available US National Health and Nutrition Examination Survey (NHANES)merged files containing data from 2005 to 2008	adults/elderly	probabilistic	clinical examination	Shortened dental arches	Body mass index	Complete data on BMI (<25 or ≥25).Overweight and obesity were defined as a BMI of ≥25. Normal weight was defined as a BMI of < 25.	regression	yes	not
1	0	0	0	0	0	181	Sagawa K, Kikutani T, Tamura F, Yoshida M. Factors related to skeletal muscle mass in the frail elderly. Odontology. 2016 Jan;105(1):91-95.	2016	Japan	Cross-sectional	to examine oral status, eating and swallowing functions and feeding status, as well as to clarify the factors associated with skeletal muscle mass maintenance in the frail elderly	N= 312	The subjects were enrolled at an outpatient long-term day care center in the Tokyo metropolitan which provides bathing, bodily waste elimination, meals and other forms of daily activity care during daytime hours on weekdays	elderly	non-probabilistic	clinical examination	Dental occluding pairs	Skeletal muscle mass	InBody S10 (Biospace Co. Ltd., Tokyo) was used for all measurements. This instrument is equipped for performance of the bioelectrical impedance analysis (BIA) method with eight-point electrodes. In our study, skeletal muscle mass was calculated employing the equation originally used by Janssen et al. This equation is designed to calculate skeletal muscle mass using the resistance value (R) at 50 …	regression	not	yes
1	0	0	0	0	0	182	Singh A, Peres MA, Peres KG, Bernardo Cde O, Xavier A, D'Orsi E. Gender differences in the association between tooth loss and obesity among older adults in Brazil. Rev Saude Publica. 2015;49:44.	2015	Brazil	Cross-sectional	to analyze if differences according to gender exists in the association between tooth loss and obesity among older adults	N=1,704	the baseline data of a population-based prospective cohort, EpiFloripa Aging, carried out with older adults aged 60 years or over in Florianopolis	elderly	probabilistic	self-reported measure	WHO	Central and general obesity	The measures of obesity included body mass index (BMI) and waist circumference. Weight (kg) was measured twice with portable scales of 100 g graduation calibrated before training and fieldwork. Height (m) was the mean of two measures obtained with a stadiometer of 1 mm graduation. Participants were asked to stand in front of the stadiometer without shoes and wearing light clothes. BMI was estimat…	regression	yes	yes
1	0	1	0	0	0	183	Vedin O, Hagström E, Budaj A, Denchev S, Harrington RA, Koenig W, Soffer J, Sritara P, Stebbins A, Stewart RH, Swart HP, Viigimaa M, Vinereanu D, Wallentin L, White HD, Held C; STABILITY Investigators. Tooth loss is independently associated with poor outcomes in stable coronary heart disease. Eur J Prev Cardiol. 2016 May;23(8):839-46.	2016	39 countries: USA, Argentina, Australia, Belgium, Brazil, Bulgaria, Canada, Chile, China, Czech Republic, Denmark, Estonia, France, Germany, Greece, Hong Kong, Hungary, India, Italy, Japan, Korea, Mexico, Netherlands , New Zealand, Norway, Pakistan, Peru, Philippines, Poland, Romania, Russian Federation, Slovakia, South Africa, Spain, Sweden, Taiwan, Thailand, Ukraine, United Kingdom	Clinical trials	to investigate associations between self-reported tooth loss and cardiovascular outcomes in a global stable coronary heart disease cohort	N= 15,456; 1,543 patients with major adverse cardiovascular events	The STabilization of Atherosclerotic plaque By Initiation of darapLadIb TherapY (STABILITY) study evaluated the efficacy of darapladib, an oral inhibitor of lipoprotein-associated phospholipase A2 compared to placebo. STABILITY included 15,828 participants from 39 countries on five continents	elderly	probabilistic	self-reported measure	WHO	Occurrence of cardiovascular death, non-fatal myocardial infarction, or non-fatal stroke, collectively termed major adverse cardiovascular events and non-fatal or fatal MI, non-fatal or fatal stroke, cardiovascular death and all-cause mortality	All suspected endpoints were initially documented and reported by STABILITY study investigators and subsequently adjudicated according to prespecified criteria by an independent clinical events committee, blinded with respect to the assigned treatment group (darapladib vs. placebo).	regression	yes	yes
1	0	0	0	0	0	184	Yamamoto T, Kondo K, Misawa J, Hirai H, Nakade M, Aida J, Kondo N, Kawachi I, Hirata Y. Dental status and incident falls among older Japanese: a prospective cohort study. BMJ Open. 2012 Jul 31;2(4):e001262.	2012	Japan	Cohort	to examine if self-reported number of teeth, denture use and chewing ability are associated with incident falls	N= 1,763	data from the Aichi Gerontological Evaluation Study (AGES) Project, an ongoing Japanese prospective cohort study	elderly	probabilistic	self-reported measure	WHO	Self-reported history of multiple falls during the past year	History of falls was ascertained by asking, “Have you had any falls over the past year?” with possible answers of “multiple times,” “once” or “none.” Multiple falls was used as an outcome and the last two categories were combined because previous studies have found that single fallers are more similar to non-fallers than to recurrent fallers on a range of medical, physical and psychological risk …	regression	yes	yes
1	0	0	0	0	0	185	Zhu Y, Hollis JH. Associations between the number of natural teeth and metabolic syndrome in adults. J Clin Periodontol. 2015 Feb;42(2):113-20.	2015	USA	Cross-sectional	to explore associations between the number of natural teeth and metabolic syndrome in adults	N=5,511	Data from the National Health and Nutrition Examination Survey (NHANES) were used in the present study. The NHANES is a cross-sectional survey designed to assess the nutrition and health status of the non-institutionalized population in the United States	adults/elderly	probabilistic	clinical examination	WHO	Metabolic syndrome	Diagnostic guidelines from the American Heart Association and National Heart, Lung and Blood Institute (Grundy et al. 2005) were used to define metabolic syndrome. Participants who met at least three of the following five criteria: high waist circumference (≥102 cm in men, ≥88 cm in women), high triglycerides (≥1.7 mmol/L), low HDL cholesterol (<1.03 mmol/L in men, <1.3 mmol/L in women), high blo…	regression	yes	yes
0	0	1	0	0	0	186	Hu HY, Lee YL, Lin SY, Chou YC, Chung D, Huang N, Chou YJ, Wu CY. Association Between Tooth Loss, Body Mass Index, and All-Cause Mortality Among Elderly Patients in Taiwan. Medicine (Baltimore). 2015 Sep;94(39):e1543.	2015	China	Cohort	to examine whether elderly participants with tooth loss had an increased mortality risk over a follow-up period of 6 years	N=55,651	Participants aged 55 ≥ years from a standard, annul physical examination program for the elderly population, conducted by the Taipei City government during 2005 to 2007. All citizens participated voluntarily, and were encouraged to visit annually, but the present study was conducted using only the results from the initial visits	adults/elderly	non-probabilistic	clinical examination	WHO	Mortality	The vital status of the 55,651 study participants, as of December 31, 2010, through a computerized matching of their cohort IDs with the national death files. Information regarding the cause of death of the participants was coded according to the International Classification of Diseases, Ninth Revision (ICD-9), between 2006 and 2008 (ICD-9: 001-998) or ICD-10, between 2009 and 2010 (ICD- 10: A00-…	regression	yes	yes
1	0	0	0	0	0	187	Kim SW, Han K, Kim SY, Park CK, Rhee CK, Yoon HK. The relationship between the number of natural teeth and airflow obstruction: a cross-sectional study using data from the Korean National Health and Nutrition Examination Survey. Int J Chron Obstruct Pulmon Dis. 2015 Dec 21;11:13-21.	2015	Korea	Cross-sectional	to examine the relationship between the number of natural teeth and airflow obstruction, which is a central feature of chronic obstructive pulmonary disease	N=3,089	Data were collected from the Korean National Health and Nutrition Examination Survey (KNHANES), which was performed by the Korean Centers for Disease Control and Prevention (Korean Ministry of Health and Welfare) in 2012	adults/elderly	probabilistic	clinical examination	WHO and Dental occluding pairs	Airflow obstruction	Licensed trained technicians measured the forced vital capacity (FVC), forced expiratory volume in 1 second (FEV1), and the FEV1/FVC ratio using a dry rolling seal spirometer (model 2130; SensorMedics, Yorba Linda, CA, USA). A quality-control program was performed; the spirometer was calibrated every morning before performing spirometry (and recalibrated every time the room temperature changed by…	regression	yes	yes only men
0	0	0	1	0	0	188	Inomata C, Ikebe K, Okada T, Takeshita H, Maeda Y. Impact on Dietary Intake of Removable Partial Dentures Replacing a Small Number of Teeth. Int J Prosthodont. 2015 Nov-Dec;28(6):583-5.	2015	Japan	_	to clarify the impact of wearing removable partial dentures replacing a small number of teeth on dietary intake	N=244	SONIC study	elderly	non-probabilistic	clinical examination	Functional tooth units	Dietary intake	Diet during the proceding month was assessed with a brief-type self-administered diet history questionnaire. Values of nutrients and food intake were energy-adjusted using the density method	group comparison	not	not
0	0	0	0	0	1	189	Tan H, Peres KG, Peres MA. Do people with shortened dental arches have worse oral health-related quality of life than those with more natural teeth? A population-based study. Community Dent Oral Epidemiol. 2015 Feb;43(1):33-46.	2015	Australia	Cross-sectional	to test whether people with shortened dental arches have impaired oral health-related quality of life than those with more natural teeth	N=2,750	Data were from the 2004–2006 Australian National Survey of Adult Oral Health	adolescent/adults/elderly	probabilistic	clinical examination	Shortened dental arches	Oral-health-related quality of life	Oral Health Impact Profile (OHIP-14)	regression	yes	yes
0	0	0	0	0	1	190	Kishi M, Aizawa F, Matsui M, Yokoyama Y, Abe A, Minami K, Suzuki R, Miura H, Sakata K, Ogawa A. Oral health-related quality of life and related factors among residents in a disaster area of the Great East Japan Earthquake and giant tsunami. Health Qual Life Outcomes. 2015 Sep 15;13:143.	2015	Japan	Cross-sectional	to determine post-disaster distribution of oral health-related quality of life and related factors in survivors of the Great East Japan Earthquake and Tsunami	N=1,987	This survey was carried out in the town of Otsuchi, located on the Pacific Coast of Iwate Prefecture, which had suffered some of the most severe damage from the Great East Japan Earthquake and tsunami. Before the disaster, the main industries in Otsuchi were fisheries and fishery-related businesses such as processing and services	adults/elderly	non-probabilistic	clinical examination	WHO	Oral-health-related quality of life	Geriatric Oral Health Assessment Index (GOHAI)	regression	yes	yes
0	0	0	0	0	1	191	Azevedo MS, Correa MB, Azevedo JS, Demarco FF. Dental prosthesis use and/or need impacting the oral health-related quality of life in Brazilian adults and elders: Results from a National Survey. J Dent. 2015 Dec;43(12):1436-41.	2015	Brazil	Cross-sectional	to assess the impact of use of and need for dental prosthesis on oral health related quality of life	N= 17,398	used data from the Brazilian Oral Health National Survey performed in 2010	adults/elderly	probabilistic	clinical examination	others: tooth loss: missed teeth, those having lost only anterior teeth, those having lost only posterior teeth and those with missed teeth in both locations	Oral-health-related quality of life	Oral Impact on Daily Performance (OIDP)	regression	yes	yes
0	0	1	0	0	0	192	Hirotomi T, Yoshihara A, Ogawa H, Miyazaki H. Number of teeth and 5-year mortality in an elderly population. Community Dent Oral Epidemiol. 2015 Jun;43(3):226-31.	2015	Japan	Cohort	to assess the possible role of number of teeth as a predictor of mortality in the elderly	N= 569	The subjects included in this longitudinal study were generated from an epidemiological survey performed on elderly people living in Niigata City, Japan. In 1998, the subjects were recruited among residents of the city born in 1927. A written invitation in which the aim of the present study was briefly described was sent to all the target population	elderly	probabilistic	clinical examination	WHO	Mortality	Mortality data were collected during a follow-up period of 5 years	regression	yes	yes
1	0	0	0	0	0	193	Sato Y, Aida J, Kondo K, Tsuboya T, Watt RG, Yamamoto T, Koyama S, Matsuyama Y, Osaka K. Tooth Loss and Decline in Functional Capacity: A Prospective Cohort Study from the Japan Gerontological Evaluation Study. J Am Geriatr Soc. 2016 Nov;64(11):2336-2342.	2016	Japan	Cohort	to describe associations between tooth loss and changes in higher level functional capacity	N= 62,333	This study used the repeated measured data of the Japan Gerontological Evaluation Study (JAGES) project. All of the participants were community dwelling persons aged 65 years or older who were physically and cognitively independent, de fined by not receiving a certification of needed long term care	elderly	probabilistic	self-reported measure	WHO	Changes in higher level functional capacity	Higher level functional capacity measured by the Tokyo Metropolitan Institute of Gerontology Index of Competence (TMIG IC) was used as an outcome variable. The TMIG IC has been widely used in Japan, and has been validated. TMIG IC is b ased upon responses to 13 questions	regression	yes	yes
1	0	0	0	0	0	194	Peruchi CT, Poli-Frederico RC, Cardelli AA, Fracasso ML, Bispo CG, Neves-Souza RD, Cardoso JR, Maciel SM. Association between oral health status and central obesity among Brazilian independent-living elderly. Braz Oral Res. 2016 Oct 24;30(1):e116.	2016	Brazil	Cross-sectional	to investigate the association between oral health status and central obesity	N= 520	part of a larger thematic project: the EELO Project – Brazilian acronym for “Study on Aging and Longevity”, which was carried out between February 2010 and November 2013 by an interdisciplinary team of the North University of Paraná (UNOPAR)	elderly	probabilistic	clinical examination	WHO	Central obesity	Were obtained by the anthropometric perimeter measures waist circumference and waist-hip ratio. Three consecutive measurements were taken by postgraduate students of the UNOPAR Course of Nutrition, and averaged	regression	yes	yes
1	0	0	0	0	0	195	Takeuchi K, Izumi M, Furuta M, Takeshita T, Shibata Y, Kageyama S, Ganaha S, Yamashita Y. Association between posterior teeth occlusion and functional dependence among older adults in nursing homes in Japan. Geriatr Gerontol Int. 2017 Apr;17(4):622-627.	2017	Japan	Cross-sectional	to examine whether posterior teeth occlusion is associated with functional dependence regardless of the number of natural teeth	N=234	eight nursing homes in Aso City, Kumamoto Prefecture, Japan, from February 2014 to June 2014	elderly	non-probabilistic	clinical examination	WHO and Functional tooth units	Functional dependence in basic activities of daily	Assessed functional dependence in basic activities of daily living using the Barthel Index, which included the domains of personal care and mobility. The score ranged from 0 to 100, with higher scores representing greater independence. In the present study, independence for essential personal care was defined as BI ≥ 60 points in accordance with cut-offs described in previous studies	regression	yes	yes to FTU
1	0	0	0	0	0	196	Indrasari M, Shakina T, Masulili C. Association Between Masticatory Performance and Body Mass Index (BMI). Journal of International Dental and Medical Research. 2016 9:293	2016	Indonesia	Cross-sectional	to study the relationship between masticatory ability and BMI, also several confounding factors, include loss of teeth, denture wearing and socio-demographic factors (gender, age, education level, and economic status)	N=129	An elderly program in Depok, which is held by the Centre for Ageing Studies, Universitas Indonesia, was chosen as subjects, with consideration of the majority of people who involved in that event were adults and the elderly	adults/elderly	non-probabilistic	clinical examination	Eichner index	Underweight, normal, overweightand obese (Body mass index)	The body mass index (BMI) required height and weight data, then the subject must be willing to be measured of their height and weight.	group comparison	not	not
1	0	0	0	0	0	197	Inui A, Takahashi I, Sawada K, Naoki A, Oyama T, Tamura Y, Osanai T, Satake A, Nakaji S, Kobayashi W. Teeth and physical fitness in a community-dwelling 40 to 79-year-old Japanese population. Clin Interv Aging. 2016 Jun 29;11:873-8.	2016	Japan	Cross-sectional	to validate the relationship between muscle mass and its function (timed 10 m walk test, hand grip strength, and skeletal muscle mass of the whole body) and oral function (the number of teeth and dental occlusion)	N= 522	volunteers (198 males and 354 females, 40–79 years) who participated in the Iwaki Health Promotion Project in 2013	adults/elderly	non-probabilistic	clinical examination	Eichner index	Timed 10 m walk test, Hand grip strength, Skeletal muscle mass	Timed 10 m walk test - Each subject was instructed to walk at a comfortable, normal pace for 16 m measured. However, only the 10 m in between were timed using a stopwatch to eliminate the effects of acceleration and deceleration.The starting and stopping of the performance time coincided with the toes of the leading foot crossing the 3 and 13 m mark, respectively; Hand grip strength-Maximum hand …	variance/covariance	yes	yes only Timed 10 m walk test
1	0	0	0	0	0	198	Iwasaki M, Kimura Y, Ogawa H, Wada T, Sakamoto R, Ishimoto Y, Fujisawa M, Okumiya K, Ansai T, Miyazaki H, Matsubayashi K. The association between dentition status and sarcopenia in Japanese adults aged ≥75 years. J Oral Rehabil. 2017 Jan;44(1):51-58.	2017	Japan	Cross-sectional	to test the hypothesis that impaired dentition status was associated with sarcopenia	N=272	This study is a subset study of the Tosa Longitudinal Aging Study (TLAS), a community-based cohort study on the comprehensive geriatric functions in the community-dwelling order population, which is carried out annually since 2004 in Tosa town, Kochi Prefecture, Japan	elderly	non-probabilistic	clinical examination	WHO and Dental occluding pairs	Sarcopenia	was diagnosed based on the diagnostic criteria and algorithm of the Asian Working Group for Sarcopenia	regression	yes	yes
1	0	0	0	0	0	199	Koyama S, Aida J, Kondo K, Yamamoto T, Saito M, Ohtsuka R, Nakade M, Osaka K. Does poor dental health predict becoming homebound among older Japanese? BMC Oral Health. 2016 Apr 30;16(1):51.	2016	Japan	Cohort	to examine the association of dental health, which includes social function, on homeboundness in the future	N=4,390	Data from the Japan Gerontological Evaluation Study (JAGES) Project. The JAGES Project investigated social, behavioral, and health factors in people aged 65 years or older	elderly	probabilistic	self-reported measure	WHO	Homeboundness	Homeboundness has several similar definitions. The criteria of homeboundness include going out of one’s home once weekly or less often, less often than once weekly and once monthly or less often. Since being homebound was considered to be affected by social and cultural background, we applied the definition used in Japan, which is going out of one’s home less often than once weekly. This reflects…	regression	yes	yes
0	0	0	0	0	1	200	Niesten D, Witter D, Bronkhorst E, Creugers N. Oral health-related quality of life and associated factors in a care-dependent and a care-independent older population. J Dent. 2016 Dec;55:33-39.	2016	Netherlands	_	to examine relationships between oral health factors and general health factors (including physical, mental, and social health domains), and oral health-related quality of life in a care-independent and a care-dependent older population	N=235	Care-independent participants were recruited from the Nijmegen dental school; care-dependent participants from residential aged care facilities	elderly	non-probabilistic and probabilistic	clinical examination	Dental occluding pairs	Oral-health-related quality of life	Geriatric Oral Health Assessment Index (GOHAI)	variance/covariance	not	yes
0	0	0	1	0	0	201	Iwasaki M, Yoshihara A, Ogawa H, Sato M, Muramatsu K, Watanabe R, Ansai T, Miyazaki H. Longitudinal association of dentition status with dietary intake in Japanese adults aged 75 to 80 years. J Oral Rehabil. 2016 Oct;43(10):737-44.	2016	Japan	Cohort	to investigate whether impaired dentition was associated with subsequent decline in dietary intake in older Japanese adults	N=286	The Niigata Study was a communitybased study initiated in 1998 to evaluate relationships between oral health and general health. The original Niigata study population consisted of 600 randomly selected individuals who were residents of Niigata City, Japan, and who were born in 1927	elderly	probabilistic	clinical examination	Dental occluding pairs	Dietary intake	Dietary habits of study participants during the preceding month were assessed using a brief-type selfadministered diet history questionnaire	regression	yes	yes
1	0	0	0	0	0	202	Tanasić I, Radaković T, Šojić LT, Lemić AM, Soldatović I. Association Between Dentition Status and Malnutrition Risk in Serbian Elders. Int J Prosthodont. 2016 Sep-Oct;29(5):484-6.	2016	Serbia	Longitudinal	to find the correlation between the number, type and placement of symmetric functional tooth units and the nutritional status using body mass index and Mini Nutritional Assessment in patients with both maxillary and mandibular removable partial dentures	N= 212	patients of University Clinic for Prosthodontics, School of Dental Medicine, University of Belgrade	elderly	non-probabilistic	clinical examination	Dental occluding pairs	Nutritional status	Using body mass index and Mini nutritional assessment in patients	variance/covariance	not	yes
0	0	0	0	0	1	203	Antunes JL, Tan H, Peres KG, Peres MA. Impact of shortened dental arches on oral health-related quality of life. J Oral Rehabil. 2016 Mar;43(3):190-7.	2016	Brazil	Cross-sectional	to describe the prevalence of adults with shortened dental arches (SDA) in Brazil, specifically assessing the differences of oral healthrelated quality of life [the prevalence and severity of oral impacts on daily performance (OIDP)] by dentition status	N=9,779	Data on oral health conditions were gathered in a cross-sectional, nationwide dental survey performed by the Brazilian health authority	adults	probabilistic	clinical examination	Shortened dental arches	Oral-health-related quality of life	Impact of Oral Health on Daily Performance (OIDP)	regression	yes	not after been adjusted
0	0	0	0	1	1	204	Sáez-Prado B, Haya-Fernández MC, Sanz-García MT. Oral health and quality of life in the municipal senior citizen's social clubs for people over 65 of Valencia, Spain. Med Oral Patol Oral Cir Bucal. 2016 Nov 1;21(6):e672-e678.	2016	Spain	Cross-sectional	to analyze the relation between the oral health status and the general health status through the quality of life of elderly people	N=202	The subjects sample has been taken from the senior citizens´ social clubs of Valencia to prevent the bias of the usual patients of a dental clinic	elderly	probabilistic	clinical examination	WHO	Oral-health-related quality of life General health status	Oral health questionnaire (OHIP-14 questionnaire and general health questionnaire (EuroQol-5d questionnaire)	group comparison	not	yes, to OHIP-14
0	0	0	0	1	1	205	Samnieng P, Lekatana H. Oral Health and Quality of Life Among Elderly in Thailand. Journal of Dentistry Indonesia. 2016 23(2):40-47	2016	Thailand	Cross-sectional	to investigate the relationship of oral health status with oral health related and general Quality of Life in elderly	N=612	The sample for this study was drawn from elderly people who were aged 60 or more years old and lived in Muang, Phitsanulok Province, Thailand	elderly	probabilistic	clinical examination	Functional tooth units	Quality of Life Oral-health-related quality of life	Quality of life was assessed with WHOQOL-BREF, a QOL instrument derived from WHOQOL-100 and oral-health-related quality of life was assesed with General Oral Health Assessment Index (GOHAI)	regression	yes	yes
0	0	0	0	1	0	206	Jamieson L, Brennan D, Peres MA, Luzzi L, Miller C, Bowden J, McCaffrey N. Having fewer than 21 teeth associated with poorer general health among South Australians. J Public Health Dent. 2017 Jun;77(3):216-224.	2017	Australia	Cross-sectional	to explore whether having less than 21 teeth is associated with poorer general health	N=2,908	Data used for this study were collected in the 2013 Spring Health Omnibus Survey, conducted by an experienced health, and market research company in South Australia, Australia. The Omnibus Survey has been operating for over 20 years and is designed to provide a valid and reliable estimate for South Australians aged 151 years, from a sample that accurately represents the characteristics of the pop…	adults/elderly	probabilistic	self-reported measure	WHO	General health	Measured by the EuroQol instrument (EQ-5D-5L)	regression	yes	yes
0	0	0	0	0	1	207	Dhingra S, Rajesh G, Rao A, Pai UY, Shenoy R, Pai M. Impact of occlusal support and perceived chewing ability on oral health-related quality of life among patients attending a private dental institution in India. J Indian Prosthodont Soc. 2017 Jan-Mar;17(1):15-21.	2017	India	Cross-sectional	to assess the influence of occlusal support and perceived chewing ability on oral health‑related quality of life	N= 300	Patients who reported to a private dental institution (Manipal College of Dental Sciences, Mangalore)	adults/elderly	non-probabilistic	clinical examination	Eichner index	Oral-health-related quality of life	Oral Health Impact Profile (OHIP-14)	regression	yes	yes
0	0	1	0	0	0	208	Caplan DJ, Ghazal TS, Cowen HJ, Oliveira DC. Dental status as a predictor of mortality among nursing facility residents in eastern Iowa. Gerodontology. 2017 Jun;34(2):257-263.	2017	USA	Longitudinal	to evaluate dental status (ie, number of teeth and presence of removable dental prostheses) as a predictor of all-cause mortality among nursing facility residents	N= 584	All residents screened in the 10 facilities served by the University of Iowa, College of Dentistry’s Geriatric Mobile Dental Unit between June 2006 and March 2008	elderly	non-probabilistic	clinical examination	WHO	Mortality	was defined as the time between the screening examination and the date of death. Residents with no death certificate data were assumed to be alive, and their data were censored as of 29 August 2013.	regression	yes	not
1	0	0	0	0	0	209	Choi HM, Han K, Park YG, Park JB. Associations between the number of natural teeth and renal dysfunction. Medicine (Baltimore). 2016 Aug;95(34):e4681.	2016	Korea	Cross-sectional	to investigate the association between the number of natural teeth and measures of kidney dysfunction, such as urinary albumin/creatinine ratio and estimated glomerular filtration rate	N= 10,388	The data from the Korea National Health and Nutrition Examination Survey (KNHANES), which was performed between 2011 and 2012, were used for the study	adults/elderly	probabilistic	clinical examination	WHO	Kidney function	The level of kidney function is usually determined by urinary albumin/creatinine ratio (ACR) and by estimated glomerular filtration rate (eGFR).[11,12] In this study, urinary ACR and eGFR were used for the categorization and evaluation of the presence of kidney diseases. When urinary ACR was 30mg/g or greater, the patient was considered to have albuminuria.	regression	yes	yes
1	0	0	0	0	0	210	Takeuchi K, Ohara T, Furuta M, Takeshita T, Shibata Y, Hata J, Yoshida D, Yamashita Y, Ninomiya T. Tooth Loss and Risk of Dementia in the Community: the Hisayama Study. J Am Geriatr Soc. 2017 May;65(5):e95-e100.	2017	Japan	Cohort	to clarify the effect of tooth loss on development of all-cause dementia and its subtypes in an elderly Japanese population	N= 1,566	Data from the Hisayama Study, a population-based prospective cohort study of cardiovascular disease and its risk factors established in 1961 in the town of Hisayama, a suburb of the Fukuoka metropolitan	elderly	probabilistic	clinical examination	WHO	Development of all-cause dementia and its subtypes	Dementia was diagnosed according to the Diagnostic and Statistical Manual of Mental Disorders, Revised, Third Edition, criteria.23 Subjects with AD were identified according to the National Institute of Neurological and Communicative Disorders and Stroke and the Alzheimer’s Disease and Related Disorders Association criteria. Vascular dementia (VaD) was defined according to the National Institute …	regression	yes	yes
1	0	0	0	0	0	211	Ramsay SE, Papachristou E, Watt RG, Tsakos G, Lennon LT, Papacosta AO, Moynihan P, Sayer AA, Whincup PH, Wannamethee SG. Influence of Poor Oral Health on Physical Frailty: A Population-Based Cohort Study of Older British Men. J Am Geriatr Soc. 2018 Mar;66(3):473-479.	2018	United Kingdom	Cohort	to investigate the associations between objective and subjective measures of oral health and incident physical frailty	N=1,722	The British Regional Heart Study (BRHS) is a prospective cohort comprising a socially and geographically representative sample of 7,735 British men recruited from general practices in 24 towns across Britain initially examined in 1978 to 1980 at age 40 to 59.16 From 2010 to 2012, all surviving men then aged 71 to 92 were invited to attend a reexamination	adults/elderly	probabilistic	clinical examination	WHO	Physical frailty	Frailty status at age 71 to 92 in 2010–12 was based on the Fried frailty phenotype using data from both questionnaires and the physical assessment. This included unintentional weight loss (assessed as ≥5% decrease in selfreported weight that was reported to be unintentional); exhaustion (response of “no” to question “Do you feel full of energy?”); weakness (assessed as lowest fifth of grip streng…	regression	yes	yes
1	0	0	0	0	0	212	Seraj Z, Al-Najjar D, Akl M, Aladle N, Altijani Y, Zaki A, Al Kawas S. The Effect of Number of Teeth and Chewing Ability on Cognitive Function of Elderly in UAE: A Pilot Study. Int J Dent. 2017;2017:5732748.	2017	United Arab Emirates	Cross-sectional	to explore the relationship between oral health parameters (number of teeth, chewing ability, and presence of a denture) and cognitive function	N=500	The Medical Ethics Committee of the University of Sharjah, UAE, approved data collection for this study. The sample consisted of 50 participants, 25 males and 25 females, all 60 years and above within the UAE	elderly	non-probabilistic	clinical examination	WHO	Cognitive function	Standardized mini-mental state examination	group comparison	not	yes
1	0	0	0	0	0	213	Shin HS. The Number of Teeth Is Inversely Associated With Metabolic Syndrome: A Korean Nationwide Population-Based Study. J Periodontol. 2017 Sep;88(9):830-838.	2017	Korea	Cross-sectional	to determine the relationship between the number of natural teeth and metabolic syndrome	N=13,066 adult participants (5,758 men and 7,308 women)	The participants were drawn from the KNHANES, a study periodically conducted by the Korea Center for Disease Control and Prevention (KCDC), in 2012-2014	adults/elderly	probabilistic	clinical examination	WHO	Metabolic syndrome	The definition of MetS follows the suggestions of the Joint Interim Statement of the International Diabetes Federation Task Force on Epidemiology and Prevention.16 Assessment of MetS consists of the following five metabolic components: waist circumference in the Asian population17 (≥90 cm for men and ≥80 cm for women), elevated triglycerides (TG) (≥150 mg/dL or medicated for hypertriglyceridaemia…	regression	yes	yes
1	0	0	0	0	0	214	Shin HS. Number of existing permanent teeth is associated with chronic kidney disease in the elderly Korean population. Korean J Intern Med. 2018 Nov;33(6):1150-1159.	2018	Korea	Cross-sectional	to assess the association between the number of existing permanent teeth and chronic kidney disease	N=2,519	subjects who participated in the Korean National Health and Nutrition Examination Survey were cross-sectionally examined	elderly	probabilistic	clinical examination	WHO	Chronic kidney disease	The eGFR was calculated from serum creatinine levels using the Modification of Diet in Renal Disease (MDRD) equation: eGFR = 175 × serum creatinine–1.154 × age–0.203 × 0.742 (in females). The eGFR equation was validated for Asian populations and reported in mL/min/1.73 m2 [26]. eGFR were classified into five groups: eGFR ≥ 90 mL/min/1.73 m2 (G1); eGFR = 60 to 89 mL/min/1.73 m2 (G2); eGFR = 45 to …	regression	yes	yes
1	0	0	0	0	0	215	Song SJ, Han K, Lee SS, Park JB. Association between the number of natural teeth and diabetic retinopathy among type 2 diabetes mellitus: The Korea national health and nutrition examination survey. Medicine (Baltimore). 2017 Nov;96(47):e8694.	2017	Korea	Cross-sectional	to investigate the relationship between the number of teeth and diabetic retinopathy among Korean population	N=2,078	This study is a secondary analysis of data collected during the KNHANES from 2008 to 2012. The Institutional Review Board at the Catholic University of Korea approved this study	adults/elderly	probabilistic	clinical examination	WHO	Diabetic retinopathy	Nonmydriatic fundus photography (TRC-NW6S; Topcon, Tokyo, Japan) was performed in all KNHANES participants. In participants with a history of diabetes mellitus or a random blood glucose level of ≥200mg/dL and/or suspicion of diabetic retinopathy on nonmydriatic photography, 7 standard field photographs were obtained from each eye after pharmacological pupil dilation as per the Early Treatment for…	regression	yes	yes
1	0	0	0	0	0	216	Tada S, Ikebe K, Kamide K, Gondo Y, Inomata C, Takeshita H, Matsuda KI, Kitamura M, Murakami S, Kabayama M, Oguro R, Nakama C, Kawai T, Yamamoto K, Sugimoto K, Shintani A, Ishihara T, Arai Y, Masui Y, Takahashi R, Rakugi H, Maeda Y. Relationship between atherosclerosis and occlusal support of natural teeth with mediating effect of atheroprotective nutrients: From the SONIC study. PLoS One. 2017 A…	2017	Japan	Cross-sectional	to investigate the association between the occlusal support of posterior teeth and the prevalence of atherosclerosis in community-dwelling septuagenarians. Also, the second aim was to test the hypothesis that the intake of key nutrients for atherosclerosis prevention would have a mediating effect on the relationship between the occlusal status and atherosclerosis	N=468	Participants were 495 community-dwelling septuagenarians aged 69±71 years who were recruited from the Basic Resident Registration of Itami (urban area) and Asago (rural area) in Hyogo Prefecture	elderly	non-probabilistic	clinical examination	Eichner index	Atherosclerosis	Atherosclerosis was diagnosed with carotid ultrasonography. The left and right common carotid arteries were examined with a high-resolution duplex scanner (GE LOGIQ book XP; GE Healthcare, Tokyo, Japan), using a probe at a frequency of 7.5 MHz for the B-scan	regression	yes	yes
1	0	1	0	0	0	217	Tanaka T, Takahashi K, Hirano H, Kikutani T, Watanabe Y, Ohara Y, Furuya H, Tetsuo T, Akishita M, Iijima K. Oral Frailty as a Risk Factor for Physical Frailty and Mortality in Community-Dwelling Elderly. J Gerontol A Biol Sci Med Sci. 2018 Nov 10;73(12):1661-1667.	2018	Japan	Cohort	to determine the longitudinal impact of the baseline accumulation of poor oral status on future physical weakening (new-onset physical frailty, sarcopenia, and disability) and all-cause mortality	N=2,011	This study employed data from the Kashiwa study, a prospective cohort study among community-dwelling elderly individuals (≥65 years old). In 2012, 12,000 community-dwelling elderly individuals were randomly selected from the resident registry of Kashiwa, a city where Japanese urban and rural communities intermingle, and asked to participate in the study by mail	elderly	probabilistic	clinical examination	WHO	Physical frailty, sarcopenia, disability and all-cause mortality	Physical frailty was defined according to the Cardiovascular Health Study (CHS) index criteria, based on the following five conditions: shrinking, exhaustion, low activity, weakness, and slowness. Participants with none of the five conditions were considered nonfrail, whereas those with one to two conditions were prefrail, and those with three or more conditions were frail. Shrinking was defined …	regression	yes	yes
1	0	1	0	0	0	218	Vedin O, Hagström E, Östlund O, Avezum A, Budaj A, Flather MD, Harrington RA, Koenig W, Soffer J, Siegbahn A, Steg PG, Stewart RAH, Wallentin L, White HD, Held C; STABILITY Investigators. Associations between tooth loss and prognostic biomarkers and the risk for cardiovascular events in patients with stable coronary heart disease. Int J Cardiol. 2017 Oct 15;245:271-276.	2017	39 countries: USA, Argentina, Australia, Belgium, Brazil, Bulgaria, Canada, Chile, China, Czech Republic, Denmark, Estonia, France, Germany, Greece, Hong Kong, Hungary, India, Italy, Japan, Korea, Mexico, Netherlands , New Zealand, Norway, Pakistan, Peru, Philippines, Poland, Romania, Russian Federation, Slovakia, South Africa, Spain, Sweden, Taiwan, Thailand, Ukraine, United Kingdom	Clinical trials	to evaluate associations between self-reported tooth loss- a marker of periodontal disease and prognostic biomarkers in patients with stable coronary heart disease in the global STABILITY trial	N=15,456	The STabilization of Atherosclerotic plaque By Initiation of darapLadIb TherapY (STABILITY) study evaluated the efficacy of darapladib, an oral inhibitor of lipoproteinassociated phospholipaseA2 activity (Lp-PLA2) compared to placebo in addition to optimal medical treatment in 15,828 participants from 39 countries	adults/elderly	probabilistic	self-reported measure	WHO	Prognostic biomarkers Cardiovascular death Stroke	Blood samples for routine laboratory tests and storage for later analyses were obtained in all 15,456 patients at baseline and prognostic biomarker analyseswere performed in themajority of patients. Plasma aliquotswere stored at−70 °C until biochemical analysis. All routine biochemical and hs-CRP analyses were performed at a central laboratory with standardized methods (Quest Diagnostics Clinical…	regression	yes	yes
1	0	0	0	0	0	219	Yamamoto T, Aida J, Kondo K, Fuchida S, Tani Y, Saito M, Sasaki Y. Oral Health and Incident Depressive Symptoms: JAGES Project Longitudinal Study in Older Japanese. J Am Geriatr Soc. 2017 May;65(5):1079-1084.	2017	Japan	Cohort	to determine whether oral health status predicts depressive symptoms in older Japanese people	N= 14,279	Community-dwelling individuals aged 65 years and older who responded to mail surveys performed by the Japan Gerontological Evaluation Study in 2010 and 2013	elderly	probabilistic	self-reported measure	WHO	Depressive symptoms	were assessed with the Japanese short version of the Geriatric Depression Scale (GDS) using a simple yes/no format. Participants were classified into two groups: without depressive symptoms (GDS < 5) and with depressive symptoms (GDS ≥ 5).	regression	yes	yes
1	0	1	0	0	0	220	Joshy G, Arora M, Korda RJ, Chalmers J, Banks E. Is poor oral health a risk marker for incident cardiovascular disease hospitalisation and all-cause mortality? Findings from 172 630 participants from the prospective 45 and Up Study. BMJ Open. 2016 Aug 30;6(8):e012386.	2016	Australia	Cohort	to investigate the relationship between oral health and incident hospitalisation for ischaemic heart disease, heart failure, ischaemic stroke and peripheral vascular disease and all-cause mortality	N=172,630	The Sax Institute’s 45 and Up Study is a large-scale Australian cohort study of 267 153 men and women aged 45 and over, randomly sampled from the general population of New South Wales	adults/elderly	probabilistic	self-reported measure	WHO	Incident hospitalisation for ischaemic heart disease, heart failure, ischaemic stroke and peripheral vascular disease and all-cause mortality	Questionnaire data from study participants have been linked probabilistically to hospitalisations and deaths by the Centre for Health Record linkage (http://www.cherel.org.au/). The NSW Admitted Patient Data Collection (APDC) is a complete census of all public and private hospital admissions in NSW. The linked data contain details of admissions in participants from 1 July 2000 to 31 December 2011…	regression	yes	yes
1	0	0	0	0	0	221	Lee S, Sabbah W. Association between number of teeth, use of dentures and musculoskeletal frailty among older adults. Geriatr Gerontol Int. 2018 Apr;18(4):592-598.	2018	USA	Cross-sectional	to assess whether there is a relationship between musculoskeletal frailty and number of teeth/denture use, and whether nutritional intake explains this relationship	N=1,852	Data from the National Health and Nutrition Examination Survey 2011/2012 were used	adults/elderly	probabilistic	clinical examination	WHO	Musculoskeletal frailty	Was calculated from maximum grip strength measured by an isometric grip strength test using a handgrip dynamometer (Takei Digital Grip Strength Dynamometer, Model T.K.K.5401; Takei Scientific Instruments Co., Ltd., Niigata, Japan). Participants were asked to squeeze the appliance as hard as possible in an upright standing position. Maximum handgrip strength was measured on each side, three times …	regression	yes	yes
1	0	1	0	0	0	222	Matsuyama Y, Aida J, Watt RG, Tsuboya T, Koyama S, Sato Y, Kondo K, Osaka K. Dental Status and Compression of Life Expectancy with Disability. J Dent Res. 2017 Aug;96(9):1006-1013.	2017	Japan	Cohort	to examine whether the number of teeth contributes to the compression of morbidity, measured as a shortening of life expectancy with disability, an extension of healthy life expectancy, and overall life expectancy	N= 85,161	Data from the Japan Gerontological Evaluation Study (JAGES), a largescale prospective panel study targeting community-dwelling older people in Japan	elderly	probabilistic	self-reported measure	WHO	Functional disability All-cause mortality	Obtained from the municipal and national databases. The onset of functional disability was determined when a person was newly qualified for Long-term Care Insurance level 2 or higher (Ministry of Health, Labour and Welfare 2002), which is based on a multistep assessment of functional and cognitive impairments by physicians and the Certification Committee of Needed Long-Term Care. This definition …	regression	yes	yes
0	1	0	0	0	0	223	Nguyen MS, Jagomägi T, Nguyen T, Saag M, Voog-Oras Ü. Occlusal Support and Temporomandibular Disorders Among Elderly Vietnamese. Int J Prosthodont. 2017 September/October;30(5):465–470.	2017	Vietnam	Cross-sectional	to analyse the associations between missing teeth, occlusal support and temporomandibular disorders	N= 257	Lists of elderly ciizens were obtained from the Community Unions for Olders Adults	elderly	probabilistic	clinical examination	Eichner index and Functional tooth units	Temporomandibular disorders (TMD)	Diagnostic Criteria for Temporomandibular Disorders Axis I	regression	not	yes to Functional tooth units
1	0	0	0	0	0	224	Nilsson H, Berglund JS, Renvert S. Periodontitis, tooth loss and cognitive functions among older adults. Clin Oral Investig. 2018 Jun;22(5):2103-2109.	2018	Sweden	Cross-sectional	to evaluate the potential association between periodontitis, the number of teeth and cognitive functions	N= 775	The participants were enrolled in a population-based longitudinal multicentre cohort study, Swedish National Study on Ageing and Care	elderly	probabilistic	clinical examination	WHO	Cognitive functions	Mini-mental State Examination (MMSE) and clock test	regression	yes	yes
1	0	0	0	0	0	225	Okabe Y, Takeuchi K, Izumi M, Furuta M, Takeshita T, Shibata Y, Kageyama S, Ganaha S, Yamashita Y. Posterior teeth occlusion and dysphagia risk in older nursing home residents: a cross-sectional observational study. J Oral Rehabil. 2017 Feb;44(2):89-95.	2017	Japan	Cross-sectional	to examine the association between posterior teeth occlusion and dysphagia risk	N= 238	8 nursing homes in Aso City, Kumamoto prefecture, Japan, from February 2014 to June 2014	elderly	non-probabilistic	clinical examination	Functional tooth units	Dysphagia risk	A trained dental hygienist assessed the swallowing function using a modified water swallowing test (MWST). Three milliliters of cold water was injected onto the floor of the subject’s mouth using a 5-mL syringe; the subject was instructed to swallow, and his/her swallowing was scored. The process and thresholds for scoring and evaluation were as follows: If the score was ≥ 4, the test was repeate…	regression	yes	yes
0	1	0	0	0	0	226	Omo JO, Sede MA, Esan TA. Masticatory efficiency of shortened dental arch subjects with removable partial denture: A comparative study. Niger J Clin Pract. 2017 Apr;20(4):459-463.	2017	Nigeria	Prospective interventional study	to compare the masticatory efficiency in subjects with shortened dental arch (SDA) before and after restoration with removable partial denture	N=36	Patients attended the Prosthetic Dental Clinic of a Teaching Hospital	adults/elderly	non-probabilistic	clinical examination	Shortened dental arches	Masticatory performance	The subjects were given 5 g of fresh raw carrot to chew for 20 specified numbers of strokes. The raw carrot was then recovered into a cup and strained through a standard mesh sieve of 5 mm by 1 mm, air dried for 30 min, and weighed with FEM mini digital series weighing scale. The volume of the test raw carrot that remained on the sieve and the one that passed through the sieve was determined. The…	variance/covariance	not	yes
0	0	0	0	0	1	227	Chalub LLFH, Ferreira RC, Vargas AMD. Influence of functional dentition on satisfaction with oral health and impacts on daily performance among Brazilian adults: a population-based cross-sectional study. BMC Oral Health. 2017 Jul 11;17(1):112.	2017	Brazil	Cross-sectional	to investigate the influence of different concepts of functional dentition on both satisfaction with oral health and impacts on daily performance	N=9,564	The data employed in this study were obtained from the 2010 National Oral Health Survey conducted by the Brazilian Health Ministry	adults	probabilistic	clinical examination	Functional classification system of dentitions	Satisfaction with oral health Impacts on daily performance	Satisfaction with oral health was determined using the following question: “With regard to your teeth/mouth, are you very satisfied, satisfied, neither satisfied nor dissatisfied, dissatisfied or very dissatisfied (or doesn’t know/didn’t answer)?”. The responses were dichotomized as unsatisfied (neither satisfied nor dissatisfied, dissatisfied and very dissatisfied categories) or satisfied (satis…	regression	yes	yes
0	0	0	0	1	0	228	Haag DG, Peres KG, Brennan DS. Tooth loss and general quality of life in dentate adults from Southern Brazil. Qual Life Res. 2017 Oct;26(10):2647-2657.	2017	Brazil	Cross-sectional	to estimate the association between the number of teeth and general quality of life in adults	N=1,222	population-based cohort study EpiFloripa	adults	probabilistic	clinical examination	WHO and Shortened dental arches	General quality of life	Abbreviated Instrument for Quality of Life (WHOQOL-BREF)	regression	yes	yes, excet to SDA
0	0	0	0	0	1	229	Bidinotto AB, D'Ávila OP, Martins AB, Hugo FN, Neutzling MB, Bairros FS, Hilgert JB. Oral health self-perception in quilombola communities in Rio Grande do Sul: a cross-sectional exploratory study. Rev Bras Epidemiol. 2017 Jan-Mar;20(1):91-101.	2017	Brazil	Cross-sectional	to describe oral health self-perception, as well as to verify its associated factors in quilombola communities	N= 583	sample of quilombola families in Rio Grande do Sul, the result of a survey on food insecurity in quilombola communities	adults/elderly	probabilistic	self-reported measure	WHO	Oral health self-perception	The outcome self-perception of oral health was measured through the question “How do you evaluate the health of your mouth and your teeth?”, dichotomized into “positive” (including excellent and good self-perception) and “negative” (fair and poor self-perception	regression	yes	not
0	0	0	0	0	1	230	Diaz-Cardenas S, Meisser-Vidal MA, Tirado-Amador LR, Fortich-Mesa N, Tapias-Torrado L, Gonzalés-Martinez FD. Oral health impact on life quality in young adults at dental university clinics. Int. J. Odontostomat. 2017 11(1):5-11.	2017	Colombia	Cross-sectional	to associate oral health status and quality of life in adults from university dental clinics	N= 400	adult patients treated at the Dental Clinics of the University of Cartagena and the Rafael Nez University Corporation	adults/elderly	non-probabilistic	clinical examination	WHO	Oral-health-related quality of life	Geriatric Oral Health Assessment Index (GOHAI)	regression	yes	yes
0	0	0	0	0	1	231	Gerritsen AE, Witter DJ, Creugers NHJ. Long-term follow-up indicates unimpaired oral health-related quality of life for people having shortened dental arches. J Dent. 2017 Oct;65:41-44.	2017	Netherlands	Cohort	to assess and analyse oral health-related quality of life of people with shortened dental arches in a long-term cohort study	N= 10 (Shortened dental arches), N=11 (CDA)	All participants were regular attenders of the Medical University dental clinic for check-ups and, if necessary, dental treatments	elderly	non-probabilistic	clinical examination	Shortened dental arches	Oral-health-related quality of life	Oral Health Impact Profile (OHIP-49NL)	group comparison	not	not
0	0	0	0	0	1	232	Goh V, Nihalani D, Yeung KWS, Corbet EF, Leung WK. Moderate- to long-term therapeutic outcomes of treated aggressive periodontitis patients without regular supportive care. J Periodontal Res. 2018 Jun;53(3):324-333.	2018	China	Cohort	to investigate 7-26 years of periodontal outcomes and oral health-related quality of life of young adults with advanced periodontitis	N= 89	Prince Philip Dental Hospital is university affiliated teaching hospital	adults	non-probabilistic	clinical examination	WHO	Oral-health-related quality of life	Oral Health Impact Profile (OHIP-14)	group comparison	not	yes
0	0	1	0	0	0	233	Adolph M, Darnaud C, Thomas F, Pannier B, Danchin N, Batty GD, Bouchard P. Oral health in relation to all-cause mortality: the IPC cohort study. Sci Rep. 2017 Mar 15;7:44604.	2017	France	Cohort	to evaluate the association between oral health and mortality	N=76,188	Centres d’Investigation Clinique et Preventive” (IPC) French cohort of volunteers	adolescent/adults/elderly	non-probabilistic	clinical examination	Dental occluding pairs	Mortality	For each screened subject, vital status was obtained from the “Institut National de Statistiques et d’Etudes Economiques” (INSEE, Paris, France). Causes of mortality, taken from death certificates, were provided by INSERM’s Department of Mortality Studies (“Institut National de la Santé et de la Recherche Médicale”, Unit SC8). Causes of death were codified according to the International Classific…	regression	yes	yes
1	0	0	0	0	0	234	Aoyama N, Suzuki JI, Kobayashi N, Hanatani T, Ashigaki N, Yoshida A, Shiheido Y, Sato H, Minabe M, Izumi Y, Isobe M. Associations among tooth loss, systemic inflammation and antibody titers to periodontal pathogens in Japanese patients with cardiovascular disease. J Periodontal Res. 2018 Feb;53(1):117-122.	2018	Japan	_	to assess the relationship between the number of residual teeth and systemic inflammatory conditions in patients with cardiovascular disease	N=364	Department of Cardiovascular Medicine in Tokyo Medical and Dental University Hospital	elderly	non-probabilistic	clinical examination	WHO	Systemic inflammatory conditions	Peripheral blood samples were obtained and parameters, such as concentrations of high-density-lipoprotein cholesterol, low-density-lipoprotein cholesterol, C-reactive protein (CRP) and hemoglobin A1c, were determined	variance/covariance	not	yes
1	0	0	0	0	0	235	Iwasaki M, Yoshihara A, Sato M, Minagawa K, Shimada M, Nishimuta M, Ansai T, Yoshitake Y, Miyazaki H. Dentition status and frailty in community-dwelling older adults: A 5-year prospective cohort study. Geriatr Gerontol Int. 2018 Feb;18(2):256-262.	2018	Japan	Cohort	to examine the longitudinal association between dentition status and incidence of frailty in older adults	N= 322	Data from the Niigata Study over the period 2003 to 2008. Briefly, the Niigata Study is a community-based longitudinal study initiated in 1998 to evaluate the relationships between systemic health and oral health. Annual health examinations have been carried out every June from 1998 to 2008	elderly	probabilistic	clinical examination	WHO and Dental occluding pairs	Frailty	Defined as three or more of the following five components derived fromthe Cardiovascular Health Study: weight loss, weakness, slowness, poor energy and low physical activity level	regression	yes	yes
1	0	0	0	0	0	236	Shin HS. Association between the number of teeth and hypertension in a study based on 13,561 participants. J Periodontol. 2018 Apr;89(4):397-406.	2018	Korea	Cross-sectional	to investigate whether the number of teeth is associated with blood pressure and hypertension	N=13,561	Using the 2012-2014 Korea National Health and Nutrition Examination Survey data. The KNHANES is a nationally representative cross-sectional survey that has been performed since 1998 and includes a wide of range data on general health status, health behaviors, nutritional status, and sociodemographic status	adults/elderly	probabilistic	clinical examination	WHO	Hypertension	The blood pressure of the participants was measured by trained professional nurses using a mercury manometer. The participants were stabilized for 5 min before the blood pressure measurement, and then the blood pressure was measured three times in a sitting posture with a backrest. The final blood pressure level in each participant was calculated as the average value between the second and third …	regression	yes	yes
0	1	0	0	0	0	237	Itakura S, Miyata M, Kuroda A, Setoguchi M, Kusumoto A, Hokonohara D, Ohishi M. The Association of Bite Instability and Comorbidities in Elderly People. Intern Med. 2018 Jun 1;57(11):1569-1576.	2018	Japan	Cross-sectional	to evaluate the association between bite instability and comorbidities, comprehensive geriatric evaluations, or disabilities in elderly people	N=119	Subjects residing in 2 nursing homes for the elderly	elderly	non-probabilistic	clinical examination	Eichner index	Bite stability	Bite stability was defined by the ability of a subject to achieve molar occlusion and maximal intercuspal occlusion, regardless of the use of natural teeth or dentures. Subject were divided into two groups - bite-stable and biteunstable groups - according to the results of the bite stability evaluation, which was performed as follows: subjects were positioned with their mandible at rest. In the c…	group comparison	not	yes
1	0	0	0	0	0	238	Iwasaki T, Fukuda H, Kitamura M, Kawashita Y, Hayashida H, Furugen R, Koyama Z, Ando Y, Saito T. Association between number of pairs of opposing posterior teeth, metabolic syndrome, and obesity. Odontology. 2019 Jan;107(1):111-117.	2019	Japan	Cross-sectional	to investigate the relationship between the number of pairs of posterior teeth and metabolic syndrome, abdominal obesity and obesity	N=2,807	The subjects who participated in the national Survey of Dental Diseases and the National Health and Nutrition Survey in 2005. These two surveys were carried out in 300 survey units districts selected by stratified random sampling from whole of Japan	adults/elderly	probabilistic	clinical examination	Functional tooth units	Metabolic syndrome, abdominal obesity and obesity	The criteria for metabolic syndrome in this study were adopted from the National Health and Nutrition Survey in Japan, as follows: AO (JAS) and two or more of the following three symptoms: dyslipidemia, hypertension, and hyperglycemia. Dyslipidemia was defined as HDL-cholesterol < 40 mg/dL or taking anti-cholesterol agents. Hypertension was defined as systolic blood pressure ≥ 130 mmHg and/or dia…	regression	yes	yes
1	0	0	0	0	0	239	Kato H, Takahashi Y, Iseki C, Igari R, Sato H, Sato H, Koyama S, Tobita M, Kawanami T, Iino M, Ishizawa K, Kato T. Tooth Loss-associated Cognitive Impairment in the Elderly: A Community-based Study in Japan. Intern Med. 2019 May 15;58(10):1411-1416.	2019	Japan	Cross-sectional	to examine the possible association between the number of teeth and the cognitive function in community-dwelling Japanese elderly individuals	N=210	In 2000, we began a prospective, community-based investigation of elderly residents in Takahata, a town in a rural area of Yamagata Prefecture, Japan. Participants have been followed up until now	elderly	non-probabilistic	clinical examination	WHO	Cognitive function	Mini-Mental State Examination (MMSE) which is a measure of the cognitive function used worldwide. Scores range from 0 to 30, with the best being 30. The MMSE contains 11 questions in 8 categories, including orientation to time, orientation to place, registration, calculation, recall, language, repetition, and responses to four complex commands. Subjects with an MMSE score of _x0002_27 were regard…	group comparison	not	yes
1	0	0	0	0	0	240	Kim S, Min JY, Lee HS, Kwon KR, Yoo J, Won CW. The Association Between the Number of Natural Remaining Teeth and Appendicular Skeletal Muscle Mass in Korean Older Adults. Ann Geriatr Med Res. 2018 Dec;22(4):194-199.	2018	Korea	Cross-sectional	to determine the correlation between the number of remaining natural teeth and appendicular skeletal muscle mass in elderly Korean individuals	N=2,378	We analyzed the data from the Fourth and Fifth KNHANES, which were conducted in 2008–2010 by the Korea Centers for Disease Control and Prevention	elderly	probabilistic	clinical examination	WHO	Appendicular skeletal muscle mass	All participants underwent DXA (DISCOVERY-W fanbeam densitometer; Hologic Inc., Holliston, MA, USA) to assess the body composition. A standardized daily quality control of the instrument had been performed using a spine phantom provided by the manufacturer before the study commenced. ASM, which reflects the mass of skeletal rather than smooth muscles, was measured to identify the decrease in musc…	regression	yes	yes to men
1	0	0	0	0	0	241	Kobayashi T, Kubota M, Takahashi T, Nakasato A, Nomura T, Furuya J, Kondo H. Effects of tooth loss on brain structure: a voxel-based morphometry study. J Prosthodont Res. 2018 Jul;62(3):337-341.	2018	Japan	Cross-sectional	to clarify the influence of tooth loss on brain structure by comparing the volumes of gray matter and white matter between edentulous and dentulous subjects	N=24	Subjects were recruited from the Denture Clinic at Iwate Medical University Hospital Dental Center	elderly	non-probabilistic	clinical examination	WHO and Eichner index	Brain structure (volumes of gray matter and white matter)	The MRI scans were performed using a 3.0 T MR scanner (Signa EXCITE HD, GE, Medical Systems, Milwaukee, WI, USA). With the expansion of medical imaging technology, voxel-based morphometric (VBM) studies have recently gained attention as a method to investigate changes in brain morphology. The VBM method is used as a morphological diagnostic imaging technique based on three-dimensional magnetic re…	regression	not	not
1	0	0	0	0	0	242	Kohli S, Wui Vun AL, Daryl Philip C, Muhammad Aadil C, Ramalingam M. Teeth and Covariates: Association with Risk of Falls. Int J Dent. 2018 Jun 24;2018:7127209.	2018	Malaysia	Cross-sectional	to analyze the association between the number of teeth present among the elderly population and covariates in relation to the risk of falls	N=110	involving the elderly and above residing in the various cities and towns of the Klang Valley region which was densely populated with a population of approximately 6 million people.	elderly	non-probabilistic	clinical examination	WHO	Risk of falls	The Tinetti test (TT) was used to evaluate the patients’ ability to walk, to maintain postural balance, and to determine their risk of falling	group comparison	not	yes
1	0	0	0	0	0	243	Kuroki A, Sugita N, Komatsu S, Wakasugi M, Yokoseki A, Yoshihara A, Kobayashi T, Nakamura K, Momotsu T, Endo N, Sato K, Narita, Yoshie H. The number of remaining teeth as a risk indicator of cognitive impairment: a cross-sectional clinical study in Sado Island. Clin Exp Dent Res. 2018; 4: 291-296	2018	Japan	Cross-sectional	to determine the critical number of remaining teeth in hospital outpatients at which the association with cognitive impairment becomes apparent	N=565	Japanese adults living on Sado Island who visited Sado General Hospital were invited to participate in Project in Sado for Total Health	adults/elderly	non-probabilistic	clinical examination	WHO	Cognitive impairment	Mini‐Mental State Examination, score < 24 was considered to indicate cognitive impairment	regression	yes	yes
1	0	0	0	0	0	244	Lee JY, Lee ES, Kim GM, Jung HI, Lee JW, Kwon HK, Kim BI. Unilateral Mastication Evaluated Using Asymmetric Functional Tooth Units as a Risk Indicator for Hearing Loss. J Epidemiol. 2019 Aug 5;29(8):302-307.	2019	Korea	Cross-sectional	to investigate the relationship between unilateral mastication, estimated from individual functional tooth units, and hearing loss	N=1,773	The Korean National Health and Nutrition Examination Survey (KNHANES) is conducted to evaluate the health and nutritional status. It is a nationwide, multistage, and stratified survey of a representative sample of the South Korean population.	adults/elderly	probabilistic	clinical examination	Functional tooth units	Hearing loss	Pure-tone audiometric testing was conducted by trained otolaryngologists in a sound-proof booth using an audiometer. The otolaryngologist provided instructions to each participant regarding how the automated hearing test is performed, and measured the air-conduction thresholds. The frequencies tested were 0.5, 1, 2, 3, 4, and 6 kHz. Hearing loss was defined as a pure-tone average (PTA) of >25 dB,…	regression	yes	yes
0	1	0	0	0	0	245	Reissmann DR, Anderson GC, Heydecke G, Schiffman EL. Effect of Shortened Dental Arch on Temporomandibular Joint Intra-articular Disorders. J Oral Facial Pain Headache. 2018 Summer;32(3):329-337.	2018	USA	Prospective observational study	to investigate whether a shortened dental arch, as identified by reduced posterior occlusal contacts, is a risk factor for the progression of temporamandibular joint intra-articular disordes	N=705	Subjects were recruited from two sources: direct referrals from local health care providers to the respective university-based temporomandibular disorder centers and from responses to community advertisements	adults/elderly	non-probabilistic	clinical examination	Shortened dental arches	Progression of temporamandibular joint intra-articular disordes	All participants had bilateral TMJ MRI scans at baseline and follow-up for soft tissue imaging. Multidetector CT (MDCT) was used for hard tissue imaging at baseline, and cone beam CT (CBCT) at follow up. MRI scans were acquired during closed and open mouth positions by using a TMJ surface coil. At least six slices of each joint were obtained in sagittal and axially corrected coronal (close mouth …	regression	yes	not
0	1	0	0	0	0	246	Shao Z, Guo X, Zhang Q, Bronkhorst EM, Zou D, Creugers NHJ. Masticatory efficiency in patients with partially dentate dentitions. J Dent. 2018 Aug;75:41-47.	2018	China	_	to assess associations amongst masticatory performance, dental functional status, and perceived chewing problems with common soft and hard foods	N= 387	The study was conducted in the Department of Stomatology of Shanghai Jiao Tong University affiliated Sixth People’s Hospital. In this department the average daily number of new patients reporting for intake is approximately 260	adults/elderly	non-probabilistic	clinical examination	Functional classification system of dentitions	Masticatory performance	Specimens were prepared from two different chewing gums that were tested in a pilot and chosen because of their availability in China, acceptable flavor, good mixing qualities and marked difference in color (Extra® (Wm Wrigley Jr Company; watermelon flavor, red colored) and BigBabol® (Perfetti Van Melle; grape flavor, green colored). Strips of both colors were cut into fixed-size pieces and then …	regression	yes	yes
0	1	0	0	0	0	247	Tanaka Y, Shiga H. Masticatory performance of the elderly as seen from differences in occlusal support of residual teeth. J Prosthodont Res. 2018 Jul;62(3):375-378.	2018	Japan	_	to clarify whether the occlusal state affects the masticatory performance of elderly adults	N=149	The subjects comprised 149 elderly women who participated in the Kita-ku Enjoy Dietary Education Together Fair held in Kita-ku, Tokyo	elderly	non-probabilistic	clinical examination	Dental occluding pairs	Masticatory performance	The researcher asked the subjects which side was preferred to chew food. Subjects were asked to chew a gummy jelly for 20 s on their habitual chewing side. After chewing, the subjects were asked to hold 10 ml of distilled water in their mouth for a moment and to spit into a cup with a filter. The glucose concentration in the filtrate was measured using a glucose measuring device (GS-2; GC,Tokyo, …	variance/covariance	not	yes
0	0	0	1	0	0	248	Kim EJ, Jin BH. Comparison of oral health status and daily nutrient intake between elders who live alone and elders who live with family: Based on the Korean National Health and Nutrition Examination Survey (KNHANES VI) (2013-2015). Gerodontology. 2018 Jun;35(2):129-138.	2018	Korea	Cross-sectional	to compare the nutritional factors and oral status of elders living alone and elders living with their families	N=2,904	The study data were derived from the sixth Korea National Health and Nutrition Examination Survey (KNHANES) conducted between 2013 and 2015 by the Korea Centers for Disease Control and Prevention (KCDC)	elderly	probabilistic	clinical examination	WHO	Dietary intake (dietary behaviours, food frequency and food intake)	The nutrition surveys covered dietary behaviours, food frequency and food intake. The food intake, energy and nutrient intake were calculated using the food composition table produced by the Korea National Rural Resources Development Institute. The food intake questionnaire was designed as an open-ended questionnaire for reporting various dishes and meals using the single, 24-hour, dietary recall…	regression	yes	yes
0	0	0	0	1	1	249	Rosing K, Christensen LB, Øzhayat EB. Associations between tooth loss, prostheses and self-reported oral health, general health, socioeconomic position and satisfaction with life. J Oral Rehabil. 2019 Nov;46(11):1047-1054.	2019	Denmark	_	to investigate whether the location of tooth loss and prosthesis are associated with self‐reported oral health, general health, socioeconomic position and satisfaction with life	N=1,517	The study population was comprised of participants from the Copenhagen Aging and Midlife Biobank (CAMB) investigation which took place from 2009 to 2011. The study population was a merge of two original cohorts: the Metropolit Study and the Danish Longitudinal Study on Work, Unemployment, and Health.	adults/elderly	probabilistic	clinical examination	others: full dentition, fixed prosthesis in the masticatory zone, tooth loss in the masticatory zone, fixed prosthesis in the aesthetic zone, removable prosthesis, tooth loss in the aesthetic zone	Self‐reported oral health (tooth status and future of teeth) Self‐reported general health Satisfaction with life	Selfreported oral health was evaluated using two separate questions and responses: (a) In general, how would you describe your teeth? (extremely good, very good, good, fair, poor, very poor) and (b) How do you evaluate the future of your teeth? (good, average, poor, don’t know). The two ratings of oral health were in the analyses considered separate outcome variables called self‐reported tooth st…	regression	yes	yes, excet to self‐reported general health and satisfaction with life
0	0	0	0	0	1	250	Shao R, Hu T, Zhong YS, Li X, Gao YB, Wang YF, Yin W. Socio-demographic factors, dental status and health-related behaviors associated with geriatric oral health-related quality of life in Southwestern China. Health Qual Life Outcomes. 2018 May 21;16(1):98.	2018	China	Cross-sectional	to evaluate the oral health-related quality of life (OHRQoL) of elders living in Sichuan Province (China) and to explore the explanatory factors of their OHRQoL	N=744	data from the epidemiological survey of oral health status in Sichuan Province conducted from December 2015 to May 2016. Sichuan Province is located in southwest China and is inhabited by multiple ethnic groups, with a population of 81.40 million. The economic aggregate of Sichuan ranks first in western China and sixth overall in China	elderly	probabilistic	clinical examination	Dental occluding pairs	Oral-health-related quality of life	Geriatric Oral Health Assessment Index (GOHAI)	variance/covariance	not	yes
0	0	0	0	0	1	251	Wright FAC, Law GG, Milledge KL, Chu SK, Hsu B, Valdez E, Naganathan V, Hirani V, Blyth FM, LeCouteur DG, et al. Chewing function, general health and the dentition of older Australian men: the Concord Health and Ageing in Men Project. Community Dent Oral Epidemiol. 2019;47(2):134–41.	2019	Australia	Cross-sectional	to assess whether reported chewing and eating perceptions of older Australian men are influenced by, or associated with, oral health conditions (such as, number of teeth, active decay or periodontal disease, mouth dryness, etc.) and general health conditions (such as disability, level of physical activity, depression and cognitive status).	N= 614	There were 1705 community‐dwelling men aged 70 years and older recruited into a prospective population‐representative study of health and ageing in 2005‐2006	elderly	non-probabilistic	clinical examination	WHO and Dental occluding pairs	Chewing ability	capacity to eat/chew hard foods (derived from the 11‐item chewing index); discomfort when eating (derived from OHIP‐14 question 4); and meal interruption (derived from OHIP‐14 question 8)	regression	yes	yes to WHO
0	0	0	0	0	1	252	Zhang Q, Witter DJ, Bronkhorst EM, Creugers NHJ. The relationship between masticatory ability, age, and dental and prosthodontic status in an institutionalized elderly dentate population in Qingdao, China. Clin Oral Investig. 2019 Feb;23(2):633-640.	2019	China	_	to identify relationships between masticatory ability and age, and dental and prosthodontic status amongst an institutionalized elderly dentate population in China	N=512	The present study was conducted in Qingdao, a city with approximately three million inhabitants that is located on the east coast of Shandong Province, Eastern China. A purposive sample of eight elderly care homes in different districts in Qingdao was selected on the basis of accessibility and convenience	elderly	non-probabilistic	clinical examination	Functional classification system of dentitions	Chewing ability	The questionnaire included questions about whether the participant was able to chew eight different foods commonly eaten by Chinese people: four foods considered soft (cooked rice, steamed bread, shaobing (Chinese-style baked flour roll), and cooked meat) and four considered hard (raw vegetables, raw carrots, apples, and nuts). Perceived difficulty of chewing was scored for each food as follows: …	regression	yes	yes
1	0	0	0	0	0	253	Koyama S, Aida J, Cable N, Tsuboya T, Matsuyama Y, Sato Y, Yamamoto T, Kondo K, Osaka K. Sleep duration and remaining teeth among older people. Sleep Med. 2018 Dec;52:18-22.	2018	Japan	Cross-sectional	to offer an empirical link between the numbers of teeth and sleep duration	N= 20,548	Used data from the Japan Gerontological Evaluation Study (JAGES) Project	elderly	probabilistic	self-reported measure	WHO	Self-reported sleep duration	Sleep duration was assessed using the question: “How long (in hours) do you usually sleep per day?”. The participants were asked to write time of sleeping. We classified the time asfollows: ≤4 h, 5 h, 6 h, 7 h, 8 h, 9 h and ≥10 h. Following a previou s study, “short” and “long hours of sleep” were categorized as the duration of ≤4 and ≥10 h/day, respectively	regression	yes	yes
0	0	0	0	0	1	254	Andrade FB, Teixeira DSDC, Frazão P, Duarte YAO, Lebrão ML, Antunes JLF. Oral health profile among community-dwellingelderly and its association with self-rated oral health. Rev Bras Epidemiol. 2019 Feb 4;21Suppl 02(Suppl 02):e180012.	2019	Brazil	Cross-sectional	to assess the prevalence of tooth loss and use of dental prosthesis among the elderly people in different periods, to evaluate the association between functional dentition (20 teeth or more) and socioeconomic factors, and to evaluate the impact of tooth loss and use of dental prosthesis on self-rated oral health	evaluation of factors associated with tooth loss was conducted in 1,078 cases and analysis related to self-assessment of oral health was made in 1,082 cases	The data from the Health, Well- Being, and Aging Study (Saúde, Bem-Estar e Envelhecimento – SABE). SABE was initiated in Brazil in 2000 and included a representative sample of people	elderly	probabilistic	clinical examination/self-reported measure	WHO	Self-rated oral health	Self-rated oral health was evaluated by the question “How do you rate your oral health?” with five response options (very good, good, regular, poor and very poor), recategorized in good (very good/good) and poor (regular/poor/very poor.)	regression	yes	not
1	0	0	0	0	0	255	Brochier CW, Hugo FN, Rech RS, Baumgarten A, Hilgert JB. Influence of dental factors on oropharyngeal dysphagia among recipients of long-term care. Gerodontology. 2018 Dec;35(4):333-338.	2018	Brazil	Cross-sectional	to evaluate the association of the sociodemographic, behavioural variables and the oral conditions with the presence of oropharyngeal dysphagia in long-term care older persons	N= 115	conducted between April and October 2016, with older persons that resided in three long-term care residences	elderly	non-probabilistic	clinical examination	Dental occluding pairs	Oropharyngeal dysphagia	The clinical assessment of deglutition was divided into two stages: the initial assessment with the indirect swallowing test, which included tests such as, saliva swallowing, forced coughing, anatomical conditions; The second part, the direct swallowing test, evaluating the three consistencies of food (liquid, semi-solid, solid). In the direct swallowing, clinical signs and symptoms of an eventua…	regression	yes	yes
1	0	0	0	0	0	256	Diz P, Cardoso M, Diniz-Freitas M, Vázquez P, Sobrino F, Limeres J. Relationship between dental occlusion and functional dependence in elderly Caucasians. Oral Dis. 2018 Mar;24(1-2):33-37.	2018	Portugal	Cross-sectional	to determine whether a relationship exists between the number of functional masticatory units and the level of functional dependence of elderly	N= 502	Study of institutionalised Caucasian was performed in nursing homes in north-west Spain and Portugal.	elderly	non-probabilistic	clinical examination	Dental occluding pairs	Level of functional dependence	The degree of physical impairment was assessed using the Barthel index, a questionnaire that measures the degree of dependence for ADL. The information was obtained by direct interrogation of the individual or, when this was not possible due to impaired cognitive function, by questioning the centre’s carers and doctor. This questionnaire is validated for use in Spanish	regression	yes	yes
1	0	0	0	0	0	257	Han K, Park JB. Evaluation of the association between the number of natural teeth and anemia among Korean adults using nationally representative data. J Periodontol. 2018 Oct;89(10):1184-1192.	2018	Korea	Cross-sectional	to assess the association between the number of natural teeth and anemia using nationally representative data	N= 16,875	This study used data from the Korean National Health and Nutrition Examination Survey (KNHANES), which was conducted between 2010 and 2012 by the Division of Chronic Disease Surveillance under the Korean Centre for Disease Control and Prevention and the Korean Ministry of Health and Welfare	adults/elderly	probabilistic	clinical examination	WHO	Anemia	Anemia was diagnosed if hemoglobin was lower than 12 g/dL in non-pregnant females, 11 g/dL in pregnant females, or 13 g/dL in males. Iron-deficiency anemia was diagnosed if ferritin level was lower than 13 ng/mL in participants with anemia	regression	yes	yes
1	0	0	0	0	0	258	Hatta K, Ikebe K, Gondo Y, Kamide K, Masui Y, Inagaki H, Nakagawa T, Matsuda KI, Ogawa T, Inomata C, Takeshita H, Mihara Y, Fukutake M, Kitamura M, Murakami S, Kabayama M, Ishizaki T, Arai Y, Sugimoto K, Rakugi H, Maeda Y. Influence of lack of posterior occlusal support on cognitive decline among 80-year-old Japanese people in a 3-year prospective study. Geriatr Gerontol Int. 2018 Oct;18(10):1439…	2018	Japan	Cohort	to investigate the influence of a lack of posterior occlusal support by residual teeth on the decline of cognitive function over a 3-year period	N= 515	Analysis of data collected during baseline and follow-up assessments in a prospective cohort study of health and longevity called the “SONIC” (Septuagenarians, Octogenarians, Nonagenarians Investigation with Centenarians) Study	elderly	non-probabilistic	clinical examination	WHO and Dental occluding pairs	Cognitive function	Well-trained students majoring in psychology assessed each participant’s cognitive function using the Japanese version of the Montreal Cognitive Assessment (MoCA-J). The MoCA-J total score (0–30 points) was used as a measure of cognitive function. A higher score reflects higher cognitive function. MoCA-J shows greater reliability and validity in the detection of mild cognitive impairment in commu…	regression	yes	yes to occlusion pairs
1	0	0	0	0	0	259	Hatta K, Ikebe K, Mihara Y, Gondo Y, Kamide K, Masui Y, Sugimoto K, Matsuda KI, Fukutake M, Kabayama M, Shintani A, Ishizaki T, Arai Y, Rakugi H, Maeda Y. Lack of posterior occlusal support predicts the reduction in walking speed in 80-year-old Japanese adults: A 3-year prospective cohort study with propensity score analysis by the SONIC Study Group. Gerodontology. 2019 Jun;36(2):156-162.	2019	Japan	Cohort	to investigate the association between posterior occlusal support by residual teeth and the reduction in walking speed	N= 353	Data collected during the baseline and follow‐up assessments for a prospective cohort study on health and longevity called the Septuagenarians, Octogenarians, Nonagenarians Investigation with Centenarians (SONIC) Study	elderly	non-probabilistic	clinical examination	Dental occluding pairs	Reduction in walking speed	To measure skeletal muscle function, the time needed to walk eight feet at a normal speed was measured twice, and the two measurements were averaged to give the usual walking speed. Participants were defined as having a low walking speed if their usual walking speed was ≤0.8 m/s. This cut‐off value is used by the Asian Working Group for Sarcopenia as a diagnostic criterion for sarcopenia and base…	regression	not	yes
1	0	0	0	0	0	260	Hayashi K, Izumi M, Mastuda Y, Isobe A, Akifusa S. Relationship between anxiety/depression and oral health-related quality of life in inpatients of convalescent hospitals. Odontology. 2019 Apr;107(2):254-260.	2019	Japan	Cross-sectional	to examin the association between anxiety/depressive tendency and oral health-related quality of life in inpatients of convalescent wards	N= 94	Two hospitals providing convalescent medical care between April 2017 and March 2018.	adults/elderly	non-probabilistic	clinical examination	WHO	Anxiety/Depression	The Hospital Anxiety and Depression Scale (HADS) was used to assess emotional distress.	group comparison	not	not
1	0	0	0	0	0	261	Saito M, Shimazaki Y, Nonoyama T, Tadokoro Y. Number of Teeth, Oral Self-care, Eating Speed, and Metabolic Syndrome in an Aged Japanese Population. J Epidemiol. 2019 Jan 5;29(1):26-32.	2019	Japan	Cross-sectional	to examine the correlations among oral health, lifestyle factors, and metabolic syndrome	N=2,379	The participants of this study were insured by the public healthcare insurance system for the elderly. Such individuals can receive a general health examination once annually.	elderly	non-probabilistic	clinical examination	WHO	Metabolic syndrome	In the medical examination, metabolic components, including cholesterol levels, triglyceride (TG) levels, fasting glucose or glycated hemoglobin (HbA1c) levels, blood pressure, and body mass index (BMI), were assessed. Overnight fasting blood was collected to measure serum blood sugar, TGs, and HDL cholesterol. Height and body weight were measured to calculate the BMI of each participant	regression	yes	yes
1	0	0	0	0	0	262	Sevmez H, Bankoğlu Güngör M, Yeter H, Erten Y, Elbeg Ş, Yılmaz H. Relationship Among Denture Status, Remaining Teeth Number, and Malnutrition in Patients With Chronic Kidney Disease. Ther Apher Dial. 2020 Jun;24(3):290-299.	2020	Turkey	Cross-sectional	to evaluate the relationship among the denture status, number of remaining teeth, and malnutrition in patients with chronic kidney disease	N=73	A population of patients with chronic kidney disease (CKD) who received hemodialysis at the dialysis unit of the Division of Nephrology, Department of Internal Medicine, Medical Faculty of Gazi University	adults/elderly	non-probabilistic	clinical examination	WHO	Malnutrition	Weight, height, body mass index (BMI), urea clearance/volume of distribution of urea (Kt/V), urea reduction ratio (URR), midweek interdialytic weight gain (IDWG), erythropoietin dosage and other medications were determined for all patients from hospital records. Also, dialysate sodium, potassium, and calcium levels were recorded	group comparison	not	yes
1	0	0	0	0	0	263	Shin HS. Handgrip strength and the number of teeth among Korean population. J Periodontol. 2019 Jan;90(1):90-97.	2019	Korea	Cross-sectional	to investigate the association between the number of teeth and handgrip strength	N=7,741	Data from the 2014–2015 Korea National Health and Nutrition Examination Survey (KNHANES)	adults/elderly	probabilistic	clinical examination	WHO	Handgrip strength	The handgrip strength of the participants was measured using a digital hand dynamometer. Then, hand grip strength was measured in a neutral position with the index finger and knobs at 90 degrees. Participants were measured three times at intervals of 60 seconds on both hands. Handgrip strength used in this study was defined as the maximum handgrip strength of the dominant hand and expressed in kg.	regression	yes	yes
1	0	0	0	0	0	264	Ishikawa S, Konta T, Susa S, Ishizawa K, Togashi H, Ueno Y, Kubota I, Yamashita H, Kayama T, Iino M. Fewer teeth are a risk factor for being underweight in community-dwelling Japanese aged 40 years and older: The Yamagata (Takahata) Study. Int J Dent Hyg. 2019 Aug;17(3):244-252.	2019	Japan	Cross-sectional	to examine the risk factors for underweight to suggest preventive strategies	N=6,084	This study was performed as part of the ongoing Molecular Epidemiological Study utilizing the Regional Characteristics of 21st Century Centers of Excellence (COE) Program in Japan. This study was a community-based and design-incorporated baseline survey performed using a self-administered questionnaire on lifestyle. A postal survey in the form of a self-administered questionnaire was distributed …	adults/elderly	non-probabilistic	self-reported measure	WHO	Underweight, normal weight and overweight group	The BMI was calculated as the body weight (kg) divided by the square of the height (m2). The participants were divided into three groups according to their BMI: the underweight group (<18.5 kg/m2), normal weight group (18.5–24.9 kg/m2), and overweight group (≥25.0 kg/m2).	regression	yes	yes
0	0	1	0	0	0	265	Manabe K, Tanji F, Tomata Y, Zhang S, Tsuji I. Preventive Effect of Oral Self-Care on Pneumonia Death among the Elderly with Tooth Loss: The Ohsaki Cohort 2006 Study. Tohoku J Exp Med. 2019 Apr;247(4):251-257.	2019	Japan	Cohort	to examine the influence of oral care on the association between the number of remaining teeth and the risk of pneumonia death	N= 18,098	The study was based on data from the Ohsaki Cohort 2006 Study. community-dwelling individual who were included in the Housing Register of Ohsaki City, Miyagi Prefecture, northeast Japan, as of December 1, 2006. The Residential Register identified 78,101 persons (36,397 males; 41,704 females) ) in the area. A questionnaire was distributed by the heads of administrative districts to each household,…	elderly	non-probabilistic	self-reported measure	WHO	Mortality (due pneumonia)	We counted the person-years of follow-up for each subject from December 16, 2006 until the date of the primary outcome, the date of death due to any cause except pneumonia, the date of emigration from Ohsaki City, or the end of the study period (March 31, 2014), whichever occurred first. In this analysis, deaths from any cause other than pneumonia were treated as censored. Causes of death in the …	regression	yes	yes
1	0	0	0	0	0	266	Natarajan P, Choudhury M, Seenivasan MK, Jeyapalan K, Natarajan S, Vaidhyanathan AK. Body Mass Index and Tooth Loss: An Epidemiological Study in a Sample of Suburban South Indian Population. J Pharm Bioallied Sci. 2019 May;11(Suppl 2):S402-S406.	2019	India	Cross-sectional	to evaluated the relationship between missing posterior teeth and body mass index with regard to age and socioeconomic state in a sample of the suburban south Indian population	N= 500	Free-living individuals including both males and females	adults/elderly	non-probabilistic	clinical examination	others: missing posterior teeth (low <4 teeth, medium 5–10 teeth, high >10 teeth)	Obesity	Subjects were divided into five groups according to BMI cutoffs set by Health Ministry of India in 2008 in the consensus guidelines for prevention and management of obesity and metabolic syndrome for the country (underweight >18.5 kg/m2, normal weight 18.5–23 kg/m2, overweight 23-25 kg/m2, obese without surgery 25–32.5 kg/m2, obese with surgery <32.5 kg/m2)	regression	yes	yes
0	0	0	1	0	0	267	Nomura Y, Okada A, Kakuta E, Otsuka R, Sogabe K, Yamane K, Yamamoto T, Shigeta Y, Shigemoto S, Ogawa T, Hanada N. Consistency of supplied food and dentition status of the elderly in residential care homes. BMC Oral Health. 2019 May 2;19(1):74.	2019	Japan	Cross-sectional	to determine dentition status and care levels that correlate with supplied food consistency among elderly residents of care facilities	N= 276	Elderly residents of 12 care facilities	elderly	probabilistic	clinical examination	WHO and Dental occluding pairs	Food consistency	The care facilities offered residents buffet meals based on a standard menu and nutritional quality. Caregivers selected the texture of each meal, categorized as ordinary, sliced, mashed or liquefied, according to the caregivers’ decision, which was based on the observation of leftovers or on requests from individual residents, not on advice from dental staff	regression	yes	yes
1	1	0	0	0	1	268	Okamoto N, Amano N, Nakamura T, Yanagi M. Relationship between tooth loss, low masticatory ability, and nutritional indices in the elderly: a cross-sectional study. BMC Oral Health. 2019 19:110.	2019	Japan	Cross-sectional	to investigate the relationship between tooth loss, low masticatory ability, and nutritional indices in the elderly	N= 3,134	The data analyzed in this study were retrieved from the baseline data of the 2007 Fujiwara-kyo study. The Fujiwara-kyo study is a prospective cohort study, a study of successful aging in the elderly. The participants were both male and female volunteers from the Nara prefecture at the baseline survey, who were living in their own homes and were able to walk independently	elderly	non-probabilistic	clinical examination	WHO and Eichner index	Chewing ability Nutritional indices BMI Maximum occlusal force	Chewing ability -Using a questionnaire, subjects were asked whether they were able to masticate all foods included in each hardness group. Nutritional indices - Blood was collected from an antecubital vein after an overnight fast. Albumin, triglycerides, low-density lipoprotein cholesterol, high-density lipoprotein cholesterol, fasting plasma glucose, hemoglobin A1c, and creatinine were measured.…	regression	yes	yes to female
0	0	0	1	0	0	269	Zhang Q, Niesten D, Bronkhorst EM, Witter DJ, Creugers NHJ. Food avoidance is associated with reduced dentitions and edentulousness. Clin Oral Investig. 2020 Feb;24(2):849-856.	2020	Vietnam; China	_	to investigate associations between food avoidance and dental status, age, gender, and socio-economic status	N= 1,587 (China); N= 3,073 (Vietnã)	The sample constructions for both the Vietnamese and the Chinese sample followed a cluster stratified sampling design, aiming at the proportional distribution of participants according to residence (urban or rural), gender, and age categories	adults/elderly	probabilistic	clinical examination	Functional classification system of dentitions	Food avoidance	The eight foods were listed randomly in the questionnaire and included four foods that were considered soft and four that were considered hard. The foods considered to be soft were cooked rice, steamed bread, crusts (in the Chinese questionnaire: Shaobing (Chinese-style baked roll)), and meat. The foods considered hard were raw vegetables, raw carrots, apples, and nuts. A questionnaire rating per…	regression	yes	yes
0	0	0	0	1	1	270	Lantto A, Lundqvist R, Wårdh I. Quality of life related to tooth loss and prosthetic replacements among persons with dependency and functional limitations. Acta Odontol Scand. 2020 Apr;78(3):173-180.	2020	Sweden	Cross-sectional	to examine if tooth loss or treatment with different prosthetic replacements are associated with oral health-related or health-related quality of life among persons with dependency and functional limitations	N=180	Persons with dependency and functional limitations, randomly sampled from the register of increased financial support in the north of Sweden in 2015	adults/elderly	probabilistic	clinical examination	Eichner index	Oral-health-related quality of life Health-related quality of life	RAND-36 to measure health-related quality of life, and GOHAI and OHIP-14 to measure oral-health-related quality of life	variance/covariance	not	yes only RAND 36
1	0	0	0	0	0	271	Gaewkhiew P, Sabbah W, Bernabé E. Functional dentition, dietary intake and nutritional status in Thai older adults. Gerodontology. 2019 Sep;36(3):276-284.	2019	United Kingdom	Cross-sectional	to explore the relationship between functional dentition and nutritional status among Thai older adults, and the role of nutrient intake in this association	N= 788	Thai older adults living independently in Phetchaburi Province, Thailand	elderly	non-probabilistic	clinical examination	Functional tooth units	Underweight and overweight/obese	Height was measured using a portable, free‐standing stadiometer. Weight was measured using an electronic balance. Measurements were taken twice, and the average recorded. Participants were classified as being underweight if they had a BMI < 18.5 and they were classified as being overweight/obese if they had a BMI > 25, following the World Health Organization (WHO) cut‐off points	regression	yes	yes only underweigh
0	0	0	0	0	1	272	Ferreira RC, Kawachi I, Souza JGS, Campos FL, Chalub LLFH, Antunes JLF. Is reduced dentition with and without dental prosthesis associate with oral health-related quality of life? A cross-sectional study. Health Qual Life Outcomes. 2019 May 3;17(1):79.	2019	Brazil	Cross-sectional	to compare the oral health-related quality of life among adults categorized according to different definitions of reduced dentition and considering the use (or non-use) of dental prosthesis.	N= 6,051	Data from a probabilistic sample of adults in Sao Paulo, Brazil, 2015	adults	probabilistic	clinical examination	Shortened dental arches and Functional classification system of dentitions and WHO	Oral-health-related quality of life	Oral Impact on Daily Performance (OIDP)	regression	yes	yes
0	0	1	0	0	0	273	Dewake N, Hashimoto H, Nonoyama T, Nonoyama K, Shimazaki Y. Posterior occluding pairs of teeth or dentures and 1-year mortality in nursing home residents in Japan. J Oral Rehabil. 2020 Feb;47(2):204-211.	2020	Japan	Longitudinal	to investigate the association between posterior occluding pairs and 1‐year mortality in nursing home residents	N= 173	Four nursing homes between October 2014 and February 2015: a sanatorium, an intensive care home, a long‐term care health facility and a fee‐based home for the elderly in Aichi prefecture	elderly	non-probabilistic	clinical examination	WHO and Dental occluding pairs	Mortality	The follow‐up evaluations took place 1 year after the baseline assessment, between October 2015 and February 2016	regression	yes	yes
0	0	1	0	0	0	274	Hiratsuka T, Komiyama T, Ohi T, Tanji F, Tomata Y, Tsuji I, Watanabe M, Hattori Y. Contribution of systemic inflammation and nutritional status to the relationship between tooth loss and mortality in a community-dwelling older Japanese population: a mediation analysis of data from the Tsurugaya project. Clin Oral Investig. 2020 Jun;24(6):2071-2077.	2020	Japan	Cohort	to assess whether systemic inflammation and nutritional status contribute to a relationship between tooth loss and mortality in community-dwelling older Japanese individuals using mediation analyses	N= 891	Part of a comprehensive geriatric assessment (CGA) called the Tsurugaya project	elderly	non-probabilistic	clinical examination	WHO	Mortality	Data regarding death or shift of residence out of Sendai city were received from the Sendai Municipal Authority	mediation	yes	yes
0	1	0	0	0	0	275	Banafa A, Suominen AL, Sipilä K. Factors associated with signs of temporomandibular pain: an 11-year-follow-up study on Finnish adults. Acta Odontol Scand. 2020 Jan;78(1):57-63.	2020	Finland	Longitudinal	to investigate the prevalence of clinically assessed pain-related temporomandibular disorder signs, i.e. temporomandibular joint and masticatory muscles pain on palpation, and their association with sociodemographic background and denture status	N=1,210	The data for the study were based on the comprehensive, nationally representative Finnish Health 2000 and Health 2011 Surveys, carried out by the National Institute for Health and Welfare	elderly	probabilistic	clinical examination	WHO	Signs of temporomandibular pain	The assessment of TMD signs included recording of maximum mouth opening, auscultation of TMJ noises, and palpation of the TMJs and two MM, i.e. temporalis anterior and masseter superficialis. TMJ tenderness to palpation was assessed by applying a force of about 0.5 kg over the immovable condyle, and MM tenderness was assessed with a force of about 1 kg. Attempts were made to standardize the palpa…	group comparison	not	yes only baseline
0	0	0	0	1	1	276	Brennan DS, Mittinty MM, Jamieson L. Psychosocial factors and self-reported transitions in oral and general health. Eur J Oral Sci. 2019 Jun;127(3):241-247.	2019	Australia	_	to examine changes in health associated with perceived stress, social support, and self-efficacy, controlling for sociodemographic characteristics and health behaviour	N=986	Persons were randomly sampled from metropolitan Adelaide, South Australia, using the Electoral Roll as a sampling frame	adults	probabilistic	self-reported measure	WHO	Self-reported changes in oral and general health	The dependent variables of change in oral health and general health were derived from the global health transition statements, with worsening in health defined by coding the categories of ‘worsened a little’ and ‘worsened a lot’ as 1 and the categories of no change or improvement as 0	regression	yes	yes
0	0	1	0	0	0	277	Darnaud C, Thomas F, Danchin N, Boutouyrie P, Bouchard P. Masticatory Capacity and Mortality: The Preventive and Clinical Investigation Center (IPC) Cohort Study. J Dent Res. 2020 Feb;99(2):152-158.	2020	France	Cohort	to investigate if there is an association between oral masticatory efficiency and cardiovascular mortality in a large French subject cohort	N=85,830	The study population was retrieved from the Preventive and Clinical Investigation Centers. It is a French cohort of individuals who volunteered for free health checkups paid by the French National Health Insurance	adolescent/adults/elderly	non-probabilistic	clinical examination	Dental occluding pairs	Mortality	The vital status of each participant was verified in the data from the National Institute of Statistics and Economic Studies (INSEE, Paris, France). The causes of mortality were provided by the Epidemiology Center on Medical Causes of Death (CépiDc). Death certificates were codified according to the International Classification of Diseases, 11th Revision (ICD-11). For the analysis, we divided the…	regression	yes	yes
1	0	0	0	0	0	278	Han JH, Lee HJ, Han JW, Suh SW, Lee JR, Byun S, Kim KS, Kim SY, Lee JT, Yoo E, Chang NH, Kim TH, Kim KW. Loss of Functional Dentition is Associated with Cognitive Impairment. J Alzheimers Dis. 2020;73(4):1313-1320.	2020	South Korea	Longitudinal	to investigate the association between the numbers of functional teeth and functional occlusal units and cognition in a randomly sampled community-dwelling elderly population	N=411	A part of the Korean Longitudinal Study on Cognitive Aging and Dementia (KLOSCAD) The KLOSCAD is an ongoing nationwide, prospective, community-based elderly cohort study	elderly	probabilistic	clinical examination	Dental occluding pairs	Cognitive function	Geriatric psychiatrists administered a standardized diagnostic interview, a physical and neurological examination, and laboratory tests to each participant, including a complete blood cell count, chemistry profile, a serologic test for syphilis, and apolipoprotein E (APOE) genotyping. Korean version of the Consortium to Establish a Registry for Alzheimer’s Disease Assessme acketClinicalAssessment…	regression	yes	yes
1	0	0	0	0	0	279	Ishikawa S, Konta T, Susa S, Ishizawa K, Togashi H, Ueno Y, Kubota I, Yamashita H, Kayama T, Iino M. Fewer teeth are a risk factor for being underweight in community-dwelling Japanese aged 40 years and older: The Yamagata (Takahata) Study. Int J Dent Hyg. 2019 Aug;17(3):244-252.	2019	Japan	Cross-sectional	to investigate comprehensively the risk factors for underweight in cross-sectional study in the general population of Japan	N=6,084	Part of the ongoing Molecular Epidemiological Study utilizing the Regional Characteristics of 21st Century Centers of Excellence (COE) Program in Japan. This study was a community-based and design-incorporated baseline survey performed using a self-administered questionnaire on lifestyle	adults/elderly	non-probabilistic	self-reported measure	WHO	Underweight	The BMI was calculated as the body weight (kg) divided by the square of the height (m2). The participants were divided into three groups according to their BMI: the underweight group (<18.5 kg/m2), normal weight group (18.5–24.9 kg/m2), and overweight group (≥25.0 kg/m2).	regression	yes	yes
0	0	0	0	0	1	280	Kahar P, Chapman C, Gupta J. Assessment of the Effect of Oral Health on Quality of Life and Oral-Health Indicators among ESRD Patients in Southwest Florida: A Pilot Study. Int J Dent. 2019 Sep 23;2019:1608329.	2019	USA	Cross-sectional	to determine oral-health-related quality of lif using GOHAI-12 and OHIP-14 and oral-health status among patients receiving hemodialysis. Secondly, the purpose was to compare GOHAI-12 and OHIP-14 in describing oral-health-related quality of life	N=70	Conducted at three dialysis centers in southwest Florida during October 2017 through July 2018. Participation in the study was both anonymous and voluntary	adults/elderly	non-probabilistic	clinical examination	WHO	Oral-health-related quality of life	Geriatric Oral Health Assessment Index (GOHAI -12) and Oral Health Impact Profile (OHIP-14)	group comparison	not	yes
1	0	0	0	0	0	281	Komiyama T, Ohi T, Tomata Y, Tanji F, Tsuji I, Watanabe M, Hattori Y. Dental Status is Associated With Incident Functional Disability in Community-Dwelling Older Japanese: A Prospective Cohort Study Using Propensity Score Matching. Journal of Epidemiology 2019 30:84 -90.	2019	Japan	Cohort	to investigate the relationship between the number of remaining teeth and the incidence of functional disability in community dwelling older adults in Japan	N= 574	A part of the comprehensive geriatric assessment (CGA), the “Tsurugaya project	elderly	non-probabilistic	clinical examination	WHO	Incidence of functional disability	Information about the incidence of functional disability, defined as the first certification of long-term care insurance, was collected through June 2016.	regression	yes	yes
1	0	0	1	0	0	282	Kubrak C, Farhangfar A, Woynorowski M, Jha N, Preshing W, Baracos V. Dentition, nutritional status and adequacy of dietary intake in treatment naïve head and neck cancer patients. Heliyon. 2020 Mar 31;6(3):e03617.	2020	Canada	_	to examine the relationship of reduced numbers of occluding teeth and dietary intake, nutrition impact symptoms, and weight loss in head and neck cancer patients	N=104	A series of treatment-naïve patients referred to a single regional cancer treatment centre in northern Alberta	adults/elderly	probabilistic	clinical examination	Eichner index	Dietary intake, nutrition impact symptoms and weight loss	Patient-reported height, weight and weight loss history are reliable. The Head and Neck Symptom Checklist© (HNSC©) a validated measure of Nutrition impact symptoms effect on energy intake and weight loss, was used to assess 17 nutrition impact symptoms interference with dietary intake. The patient responds to the severity of each nutrition impact symptoms s interference with dietary intake on a 5…	regression	yes	yes
0	0	0	1	0	0	283	Logan D, McEvoy CT, McKenna G, Kee F, Linden G, Woodside JV. Association between oral health status and future dietary intake and diet quality in older men: The PRIME study. J Dent. 2020 Jan;92:103265.	2020	United Kingdom	Cohort	to investigate whether oral health status, defined as number of natural teeth and subsequent prosthodontic rehabilitation, was associated with future dietary intake and diet quality	N=1,096	The Prospective Epidemiological Study of Myocardial Infarction (PRIME) is an ongoing cohort study	adults	non-probabilistic	clinical examination	WHO	Dietary intake and diet quality	Diet was assessed using a short food frequency questionnaire (FFQ). The FFQ was based on the Mediterranean Diet and indicated how often, on average, participants ate specified amounts of food during the past year. There were eight food groups with the portion shown in brackets, including: olive oil/rapeseed oil (1 tablespoon), fruit and natural fruit juice (80 g), vegetables (80 g), oily fish (14…	regression	yes	yes
0	0	0	1	0	0	284	Maitre I, Lourtioux F, Picouet P, Braud A. Oral health-related food selectivity among French independently living elders. J Oral Rehabil. 2020 Apr;47(4):511-522.	2020	France	Cross-sectional	to compare the relationship between food selectivity and oral health in elders as well as in younger people	N=122	Between December 2017 and January 2018, a sample of 125 subjects was invited to participate in the OralPom survey exploring food-related oral comfort, food selectivity and oral conditions. Living at home was considered as recruitment criteria.	adults/elderly	non-probabilistic	clinical examination	Dental occluding pairs	Food selectivity behaviour	Food selective behaviour was assessed using a food selectivity questionnaire previously developed for French elders. Participants were interviewed and asked to check each food item they do not eat among a list of 71 familiar products, which includes raw foods and dishes from the following categories: starters, meat, fish, egg, garnish, dairy products, desserts, bread and beverages. For each avoid…	regression	yes	yes
0	0	0	1	0	0	285	Mendonça DD, Furtado MV, Sarmento RA, Nicoletto BB, Souza GC, Wagner TP, Christofoli BR, Polanczyk CA, Haas AN. Periodontitis and tooth loss have negative impact on dietary intake: A cross-sectional study with stable coronary artery disease patients. J Periodontol. 2019 Oct;90(10):1096-1105.	2019	Brazil	Cross-sectional	to assess the association between dietary intake with periodontitis and present teeth in individuals with coronary artery disease	N=115	Patients with chronic CAD attending an outpatient cardiovascular clinic in a tertiary care University Hospital in Porto Alegre,	adults/elderly	non-probabilistic	clinical examination	WHO	Dietary intake	Information on dietary intake was collected from a quantitative food frequency questionnaire previously prepared and validated in individuals from Southern Brazil. The questionaire included 135 food items and the retrospective period of the questionnaire comprised the past 12 months of food intake. Also, a food photo album was used to assist participants in identifying the size of the portion con…	regression	yes	yes
1	0	0	0	0	0	286	Ogawa M, Satomi-Kobayashi S, Yoshida N, Tsuboi Y, Komaki K, Nanba N, Izawa KP, Sakai Y, Akashi M, Hirata KI. Relationship between oral health and physical frailty in patients with cardiovascular disease. J Cardiol. 2021 Feb;77(2):131-138.	2021	Japan	Cross-sectional	to evaluate the association between oral health and physical frailty to patients with cardiovascular diseases	N=457	Consecutive patients admitted to Kobe University Hospital for cardiovascular diseases, such as heart failure, valvular heart disease, and coronary artery diseases	adults/elderly	non-probabilistic	clinical examination	Eichner index	Physical frailty	The Short Physical Performance Battery (SPPB) was used to assess physical frailty. The SPPB consists of three tests that include walking speed, chair stands, and standing balance. Each test is scored from zero (inability to complete the task) to four (highest level of performance). The sum of these scores (0–12) is used as a measurement of the level of physical performance. The reliability and va…	regression	yes	yes
1	0	0	0	0	0	287	Rangé H, Perier MC, Boillot A, Offredo L, Lisan Q, Guibout C, Thomas F, Danchin N, Boutouyrie P, Jouven X, Bouchard P, Empana JP. Chewing capacity and ideal cardiovascular health in adulthood: A cross-sectional analysis of a population-based cohort study. Clin Nutr. 2020 May;39(5):1440-1446.	2020	France	Cross-sectional	to study the association between chewing capacity-a prerequisite for eating- and the level of cardiovascular health	N=5,430	Data of the Paris Prospective Study 3 (PPS 3), an ongoing community-based prospective study, registered on the WHO international clinical trial registry platform	adults/elderly	non-probabilistic	clinical examination	Functional tooth units	Cardiovascular health	The criteria and cut-off values recommended by the American Heart Association were used to define the 4 behaviours and 3 biological factors of cardiovascular health. Following previous works, global CVH status was categorized as being poor, intermediate or ideal, when respectively 0 to 2 metric(s), 3 to 4 or 5 to 7 metrics were at the ideal level	regression	yes	yes
1	0	0	0	0	0	288	Sawa Y, Kayashita J, Nikawa H. Occlusal support is associated with nutritional improvement and recovery of physical function in patients recovering from hip fracture. Gerodontology. 2020 Mar;37(1):59-65.	2020	Japan	Retrospective	to elucidate the association between occlusal support and nutritional improvement and recovery of activities of daily living (ADLs) among elderly patients recovering from hip fracture	N=202	Consecutive patients with hip fracture aged 65 years and older who were admitted to and discharged from a convalescent rehabilitation ward in Kashima Hospital	elderly	non-probabilistic	clinical examination	Eichner index	Nutritional status Recovery of activities of daily living	To evaluate nutritional status, trained dietitians analysed body mass index, serum albumin concentration and scores on the Mini Nutritional Assessment-Short Form (MNA-SF) on each patient's admission and at discharge. Activities of daily living were assessed using functional independence measure (FIM), a tool for assessing a patient's degree of independence and need of support on hospital admissio…	regression	yes	yes
1	0	0	0	0	0	289	Tarigan ISB, Ariani N, Koesmaningati H, gita F. Relationships Between Infant Birth Weight and Maternal Mastication Ability, Caloric Intake and Prepregnancy Body Mass Index of Women with Posterior Tooth Loss. Pesquisa Brasileira em Odontopediatria e Clínica Integrada. 2019 19:e5319.	2019	Indonesia	Cross-sectional	to analyze the relationships between infant birth weight and maternal mastication ability, caloric intake, and body mass index (BMI) of women with posterior tooth loss	N=52	Conducted in the Community Health Center (Puskesmas) Beji, Depok, West Java	adults	non-probabilistic	clinical examination	Eichner index	Infant birth weight	Infant birth weight was collected from the Mother and Infant Health record book	group comparison	not	yes
1	0	0	0	0	0	290	Weintraub JA, Lopez Mitnik G, Dye BA. Oral Diseases Associated with Nonalcoholic Fatty Liver Disease in the United States. J Dent Res. 2019 Oct;98(11):1219-1226.	2019	USA	Cross-sectional	to explore the association between Nonalcoholic fatty liver disease and the prevalence of periodontitis, dental caries, and permanent tooth loss	N=5,421	Data from the cross-sectional National Health and Nutrition Examination Survey, 1988 to 1994 (NHANES III)	adults/elderly	probabilistic	clinical examination	WHO	Nonalcoholic fatty liver disease (NAFLD)	NAFLD was assessed with 4 criteria: Ultrasonography and 3 algorithms with noninvasive measures. The gold standard was based on the Ultrasonography examination. NAFLD was deemed present if the hepatic steatosis assessment was moderate-severe.	regression	yes	yes
0	0	1	0	0	0	291	Yamaga T, Ogawa H, Miyazaki H. Influence of occlusal deterioration considering prosthetics on subsequent all-cause mortality in a Japanese elderly independent population. Gerodontology. 2019 Jun;36(2):163-170.	2019	Japan	Cohort	to evaluate the influence of occlusion cross‐sectional status and longitudinal changes considering prosthetics for subsequent all‐cause mortality in an elderly population	N=378	People aged 70 years old (born in 1927) on a registry of residents in Niigata City (approximately 501 000 inhabitants), were sent written requests to participate in this survey	elderly	probabilistic	clinical examination	Eichner index	Mortality	Each subject's survival or death and date of death were checked in annual follow‐up examinations and by telephone contact from 1999 to 2008. Subsequently, survival information and dates of death were checked by telephone contacts and/or home visits until September 2011	regression	yes	not
1	0	0	0	0	0	292	Yusuf I, Rahmayanti F, Mandasari M. Relationship between the Number of Teeth, Occlusal Pairs, Oral Lesions, and Body Mass Index: A Study of Institutionalized Independent Elderlies in Jakarta. Journal of International Dental and Medical Research. 2019 12(1):192-198	2019	Indonesia	Cross-sectional	to evaluate the relationship between the number of teeth, occlusal pairs, oral lesions, and body mass index of institutionalized elderlies in Jakarta	N=231	At five government institutions for elderlies in Jakarta, Indonesia	elderly	non-probabilistic	clinical examination	WHO and Dental occluding pairs	Body mass index (BMI <20 was considered underweight, 20–25 was considered normal, and >25 was considered overweight	Height of the subjects was measured in centimeters using a wall-mounted portable stature meter. Body weight was measured in kilograms using a tetra polar personal body composition scanner (InnerScan Body Composition Tanita BC554®, Tanita, Japan). The results of the body height and weight measurements were recorded. BMI was calculated according to the following formula: weight (kg) / height2 (m2),…	group comparison	not	not
0	0	0	0	0	1	293	Zhang Q, Witter DJ, Bronkhorst EM, Creugers NHJ. The relationship between masticatory ability, age, and dental and prosthodontic status in an institutionalized elderly dentate population in Qingdao, China. Clin Oral Investig. 2019 Feb;23(2):633-640.	2019	China	_	to identify relationships between masticatory ability and age, and dental and prosthodontic status amongst an institutionalized elderly dentate population in China	N=512	Eight elderly care homes (varying from 33 to 359 residents; total number of residents = 1226) in different districts in Qingdao was selected on the basis of accessibility and convenience	elderly	non-probabilistic	clinical examination	Functional classification system of dentitions	Chewing ability	The questionnaire included questions about whether the participant was able to chew eight different foods commonly eaten by Chinese people: four foods considered soft (cooked rice, steamed bread, shaobing (Chinese-style baked flour roll), and cooked meat) and four considered hard (raw vegetables, raw carrots, apples, and nuts). Perceived difficulty of chewing was scored for each food as follows: …	regression	yes	yes
1	0	0	0	0	0	294	Al-Zahrani MS, Alhassani AA, Zawawi KH. Tooth loss as a potential risk factor for deficient sleep: an analysis of a nationally representative sample of adults in the USA. Sleep Breath. 2021 Jun;25(2):1101-1107.	2021	USA	Cross-sectional	to assess the association between tooth loss and sleep duration and determine if anterior and/or posterior tooth loss is a significant predictor	N=12,156	Data from the United States National Health and Nutrition Examination Survey (NHANES) 2005–2016 cycles	adults/elderly	probabilistic	clinical examination	WHO and others: number of missing anterior (incisors and canines) and/or posterior (premolars and molars) teeth	Sleep duration	The duration of sleep in hours based on the question “How much sleep do you get (hours)?” Participants answered with a range of values from 2 to 12 h of sleep (those who reported more than 12 h were assigned the value of 12). Participants were categorized according to sleep duration into sleep deficient (2–6 h), sleep adequate (7–8 h), and sleep excessive (9–12 h)	regression	yes	yes
0	1	0	0	0	1	295	Barbe AG, Javadian S, Rott T, Scharfenberg I, Deutscher HCD, Noack MJ, Derman SHM. Objective masticatory efficiency and subjective quality of masticatory function among patients with periodontal disease. J Clin Periodontol. 2020 Nov;47(11):1344-1353.	2020	Germany	Cross-sectional	to investigate periodontitis patients undergoing supportive periodontal therapy in terms of objective masticatory efficiency and subjective quality of masticatory function as patient-centred outcomes and related them to periodontitis-characterizing clinical findings	N= 224	Pilot study evaluated periodontal recall patients biannually seeking supportive periodontal therapy at the Department of Operative Dentistry and Periodontology of the University Hospital Cologne between 01/2018 and 01/2019	adults/elderly	non-probabilistic	clinical examination	Functional tooth units	Chewing efficiency Chewing ability	In this study chewing efficiency is based on analysis of the colour mixing of blue and pink chewing gum (developed by Orophys GmbH) (Schimmel et al., 2015). It is sugar-free, uncoated and has a slight mint taste. The packaging consists of two dragee form gums in blue and pink colour. For the test, those need to be stuck together manually after wetting them with water. The dimensions are 8 × 20 × …	regression	yes	yes
0	0	0	0	0	1	296	Bhat M, Bhat S, Brondani M, Mejia GC, Pradhan A, Roberts-Thomson K, Do LG. Prevalence, Extent, and Severity of Oral Health Impacts Among Adults in Rural Karnataka, India. JDR Clin Trans Res. 2021 Apr;6(2):242-250.	2021	India	Cross-sectional	to determine the prevalence, extent, and severity of oral health–related quality of life impacts associated with psychosocial factors, functional dentition, and patterns of dental visits	N=873	Data collected for a project titled “Factors Associated with Oral Health in Rural Karnataka, India” were used for this study	adults	probabilistic	clinical examination	WHO	Prevalence, extent, and severity of oral health impacts	Oral Health Impact Profile (OHIP-14)	regression	yes	yes
0	0	0	0	1	0	297	Bof de Andrade F, Watt RG, Lima-Costa MF, & de Oliveira C. Poor sleep quality and oral health among older Brazilian adults. Oral Diseases. 2021 28, 227– 232.	2021	Brazil	Cross-sectional	to evaluate the association between normative (i.e., number of teeth) and subjective oral health measures (i.e., self-perceived impact of oral health on eating/chewing and emotional stability) and poor self-reported sleep quality	-	Data from the baseline of the Brazilian Longitudinal Study of Aging (ELSI-Brazil)	elderly	probabilistic	self-reported measure	WHO	Sleep quality	Self-reported sleep quality with the following five possible answers: very good, good, regular, poor very, and poor. These categories were dichotomized as poor (very poor and poor) and good sleep quality (very good, good, regular).	regression	yes	yes
1	0	0	0	0	0	298	Bolerázska, B., Krotký, R., Kluknavská, J., Timková, S., & Janka. Connections between tooth loss and adequate nutrition. Medical Science. 2020 24(104):2234-2244.	2020	Slovakia	_	to evaluate and compare nutritional status in elderly patients, for selected parameters, with the aim of preserving the state of teeth and prosthetic treatment	N=67	The investigation was conducted from March to May 2018 during routine examinations or recall visits of patients after becoming familiar with the experiment and expressing both oral and written consent	adults/elderly	non-probabilistic	clinical examination	Dental occluding pairs	Nutritional status BMI	The patients completed a questionnaire on general health, satisfaction with treatment and eating habits. The questionnaire also included 8 questions from the Council of Nutrition Appetite Questionnaire (CNAQ), based on which a score was calculated expressing the risk of malnutrition. Each of the questions in the questionnaire had 5 responses (a - e) to which a score was assigned (1-5) with the fi…	variance/covariance	not	BMI- not nutritional status- yes
0	1	0	0	0	0	299	Delwel S, Maier AB, Parvaneh D, Meijers J, Scherder EJA, Lobbezoo F. Chewing Efficiency, Global Cognitive Functioning, and Dentition: A Cross-sectional Observational Study in Older People With Mild Cognitive Impairment or Mild to Moderate Dementia. Front Aging Neurosci. 2020 Sep 9;12:225.	2020	Netherlands	Cross-sectional	to examine global cognitive functioning and dentition as predictors for chewing efficiency, in older people with mild cognitive impairment (MCI) or dementia	N=136	The participants were recruited at the geriatric outpatient clinics of the Amsterdam UMC and the Amstelland Hospital in Amstelveen and the psychogeriatric wards of ten nursing homes in Amsterdam and the surrounding area, as part of the Pain in Dementia Amsterdam, or PainDemiA study	elderly	non-probabilistic	clinical examination	Functional tooth units	Chewing efficiency	The chewing efficiency was tested with a two-colored chewing gum, consisting of blue and pink Bubbliciousr bubble gum (Cadbury Nederland B.V., Breda, Netherlands). The participants were instructed to chew on the two-colored chewing gum as normally as possible for 1 min. After 60 s, the dentist asked the participants to return the chewing gum, after which it was placed between two clear cellophane…	regression	yes	yes
1	0	0	1	0	0	300	Gaewkhiew P, Sabbah W, Bernabé E. Functional Dentition and 12-Month Changes in Body Measurements among Thai Older Adults. Int J Environ Res Public Health. 2020 Jun 12;17(12):4200.	2020	Thailand	Longitudinal	to evaluate the association of functional dentition with 12-month changes in body measurements and nutrient intake	N=651	At baseline, health authorities in four of the eight districts in the province agreed to be involved in the survey. In these four districts, six out of 16 urban and 11 out of 39 rural sub-districts agreed to take part in this study	elderly	non-probabilistic	clinical examination	Functional tooth units	Nutrient intake Body measurements (BMI, waist circumference and triceps skinfold thickness)	The questionnaire also included a 154-item semi-quantitative Food Frequency Questionnaire (FFQ) to assess intake of food and beverages in the last month. The FFQ was specifically developed for Thai older adults, with good validity and reliability. This FFQ covered 15 main dietary groups: (1) rice/carbohydrate-based dishes and ready meals, (2) beans and tofu products, (3) fresh and processed veget…	regression	yes	not
0	0	0	1	0	0	301	Gaewkhiew P, Sabbah W, Bernabé E. Functional dentition and changes in dietary patterns among older adults in Thailand. Public Health Nutr. 2021 Oct;24(14):4556-4563.	2021	Thailand	Prospective	to investigate the relationship between functional dentition and changes in dietary patterns in older adults	N=788	In 2018, health authorities in four of the eight districts in Phetchaburi agreed to participate in the study. In these four districts, six urban and eleven rural sub-districts (out of sixteen and thirty nine, respectively) agreed to participate	elderly	non-probabilistic	clinical examination	Functional tooth units	Changes in dietary patterns	The questionnaire also included a 154-item semiquantitative Food Frequency Questionnaire (FFQ) to assess intake of food and beverages in the last month. The FFQ was specifically devised for use among Thai older adults. The Thai elderly-FFQ was validated by comparing total energy intake and intake of protein, fat, Ca and Fe against 3 d of 24-h dietary recalls	regression	yes	not
0	0	1	0	0	0	302	Goto Y, Wada K, Uji T, Koda S, Mizuta F, Yamakawa M, Nagata C. Number of Teeth and All-Cause and Cancer Mortality in a Japanese Community: The Takayama Study. J Epidemiol. 2020 May 5;30(5):213-218.	2020	Japan	Cohort	to examine the association between the number of teeth and all-cause and cause-specific (cancer, CVD, and other-cause) mortality in Japanese men and women aged 45 years or older living in a community in Japan	N=11,273	Participants in the Takayama Study. The Takayama Study was initiated in 1992, and 31,552 residents in Takayama City aged 35 years or older responded to a questionnaire on demographic characteristics, smoking and alcohol habits, diet, physical exercise, and medical and reproductive histories	adults/elderly	probabilistic	self-reported measure	WHO	Mortality	All deaths and their causes during the follow-up period from 2002 to 2013 were identified using death certificates provided by the Legal Affairs Bureau, Japan. The causes of death were coded according to the International Classification of Disease (ICD), 10th Revision (ICD-10). The endpoints of this study were deaths from all causes, as well as death from cancer (C00–D48), cardiovascular disease …	regression	yes	yes
1	0	0	0	0	0	303	Hosadurga R, Kyaw Soe HH, Peck Lim AT, Adl A, Mathew M. Association between tooth loss and hypertension: A cross-sectional study. J Family Med Prim Care. 2020 Feb 28;9(2):925-932.	2020	Malaysia	Cross-sectional	to investigate the association between tooth loss and increased blood pressure	N=270	Individuals reporting to the Outpatient Department, Faculty of Dentistry, of the private medical college of Malaysia	adults	non-probabilistic	self-reported measure	WHO	Systolic blood pressure and diastolic blood pressure	Blood pressure levels were measured using a calibrated manual mercury sphygmomanometer (Accoson®). Blood pressure levels were calculated as the average between the two measurements taken with approximately 10‑min interval	regression	yes	not
0	0	1	0	0	0	304	Ishikawa S, Konta T, Susa S, Ishizawa K, Togashi H, Ueno Y, Yamashita H, Kayama T, Iino M. Association between presence of 20 or more natural teeth and all-cause, cancer-related, and cardiovascular disease-related mortality: Yamagata (Takahata) prospective observational study. BMC Oral Health. 2020 Dec 2;20(1):353.	2020	Japan	Cohort	to confirme the association between the presence of ≥ 20 natural teeth and mortality	N=2,208	A part of the ongoing Molecular Epidemiological Study utilizing the Regional Characteristics of twenty first Century Centers of Excellence (COE) Program in Japan	adults/elderly	non-probabilistic	self-reported measure	WHO	Mortality	Details about the participants’ death and cause of death were collected from the Summary Report of Annual Vital Statistics of Japan from the Ministry of Health, Labour and Welfare for the town of Takahata, and from the cancer registration data of the Yamagata prefecture	regression	yes	yes
1	0	0	0	0	0	305	Iwasaki M, Yoshihara A. Dentition status and 10-year higher-level functional capacity trajectories in older adults. Geriatr Gerontol Int. 2021 Jan;21(1):48-53.	2021	Japan	Longitudinal	to identify the distinct trajectories of higher-level functional capacity within the study population and investigate whether baseline dentition status can predict trajectory group membership	N=551	Data from the Niigata study, a community-based longitudinal study that aimed to evaluate relationships between oral and systemic health	elderly	probabilistic	clinical examination	Dental occluding pairs	Higher-level functional capacity	The higher-level functional capacity was measured using the Tokyo Metropolitan Institute of Gerontology Index of Competence (TMIG-IC) scale. Possible scores ranged from 0 to 13, and a higher score indicated a higher level of competence.6 TMIG-IC comprises three Lawton’s model subscales.10 TMIG-IC reliability and validity have been reported previously	regression	not	yes
0	1	0	0	0	0	306	Klotz AL, Ehret J, Zajac M, Schwindling FS, Hassel AJ, Rammelsberg P, Zenthöfer A. The effects of prosthetic status and dementia on the chewing efficiency of seniors in nursing homes. J Oral Rehabil. 2020 Mar;47(3):377-385.	2020	Germany	_	to investigate the impact of prosthetic status and dementia on chewing efficiency of institutionalised seniors	N=146	Nine long-term care facilities in Baden-Württemberg and Hesse, two of the sixteen federal states of Germany, took part in this study	elderly	non-probabilistic	clinical examination	Dental occluding pairs	Chewing efficiency	Chewing efficiency was evaluated by use of the two-colour mixing ability test described by Schimmel et al (2007).16 For this test, commercially available chewing gum (Hubba-Bubba Tape GumTM; The Wrigley Company Ltd, Plymouth, Devon) in the colours blue (flavour: Sour Berry) and pink (flavour: Fancy Fruit) served as test food as in the original publication by Schimmel et al.	regression	yes	yes
0	0	0	1	0	0	307	Kulvanich S, Ito K, Takei E, Sakai H, Suzumi R, Magara J, Tsujimura T, Inoue M. Impact of Oral and Swallowing Function on the Feeding Status of Older Adults in Nursing Homes. Gerontology. 2021;67(2):168-176.	2021	Japan	_	to investigate how oral, swallowing, and cognitive conditions of older adults who needed daily nursing care in a nursing home were associated with different dietary food consistencies	N=37	Residents in 3 nursing homes in Agano city	elderly	non-probabilistic	clinical examination	Eichner index	Food consistencies	We then evaluated feeding status at mealtimes, whereby the levels of food consistencies and the need for assistance at mealtimes were recorded for each participant while they were having lunch. Food consistencies included that of rice and side dish, and use of thickening agent. They were categorized (scored) into cooked rice (3), gruel rice (2), and paste-type porridge (1) for rice; regular (6), …	group comparison	not	yes
0	0	0	0	0	1	308	Liang, Y.H.; Chou, C.; Chen, Y.J.; Chou, Y.F.; Lin, C.Y.; Chou, C.; Wang, T.F. Impact of periodontal disease and chewing ability on the quality of life of the elderly in an affluent community. J. Formos. Med. Assoc. 2020, 119, 1693–1701.	2020	Japan	Cross-sectional	to assess the impact and relationship of quality of life with clinical factors among elderly residents in this affluent residential area	N=166	Subjects aged >65 years who were recruited from Chang Gung Health and Culture Village from June 2016 to September 2016. All participants were volunteers	elderly	non-probabilistic	self-reported measure	WHO	Oral-health-related quality of life Chewing ability	Geriatric Oral Health Assessment Index - Oral-health-related quality of life The chewing ability assessment questionnaire was developed in a format suitable for Taiwan residents. The questionnaire used 14 foods commonly consumed in Taiwan to assess subjects’ chewing ability. To answer the following question, “Can you chew the 14 foods listed below?” three different responses are offered: “Easy to…	mediation	yes	yes to univariate model not to multivariate model
0	0	1	0	0	0	309	Saito M, Shimazaki Y, Nonoyama T, Tadokoro Y. Association of oral health factors related to oral function with mortality in older Japanese. Gerodontology. 2021 Jun;38(2):166-173.	2021	Japan	Longitudinal	to examine the effects of oral health factors related to oral function and their combination on mortality in older people	N=4,765	Participants were insured by the public healthcare insurance system for people 75 years and older in Japan	elderly	non-probabilistic	clinical examination	WHO	Mortality	The date of death was defined as the date on which a patient's data were deleted from the data managed by the insurer for the latestage medical care system in Mie Prefecture due to death. The follow-up period for confirming survival or death was from the month in which each participant underwent an oral health examination to March 2018. Thirty people who were excluded from the database by the med…	regression	yes	not
0	0	0	1	0	0	310	Sakashita R, Sato T, Ono H, Hamaue A, Hamada M. Impact of the Consistency of Food Substances on Health and Related Factors of Residents in Welfare Facilities for Seniors in Japan. Dent J (Basel). 2020 Jan 14;8(1):9.	2020	Japan	Cross-sectional	to determine the effect of food consistency on health and related factors among residents in welfare facilities for seniors	N=60	The subjects were elderly people living in welfare facilities in Japan	elderly	non-probabilistic	clinical examination	Eichner index	Food consistency	The consistencies of food were categorized into five levels, and the data were collected from the records kept by the welfare facilities: regular food—soft-solid food (prepared by boiling regular food until it becomes soft or by cutting them into bite-size pieces), chopped food (prepared by chopping regular food into small pieces, ca. 5–10 mm in length), paste food (prepared by mixing foodstuff w…	regression	yes	yes
1	0	0	0	0	0	311	Shimazaki Y, Saito M, Nonoyama T, Tadokoro Y. Oral Factors Associated with Swallowing Function in Independent Elders. Oral Health Prev Dent. 2020 Sep 4;18(1):683-691.	2020	Japan	Cross-sectional	to determine the oral factors associated with swallowing function using the results of dental check-ups among community-dwelling independent elders	N=4,676	The participants of this study were insured by the public healthcare insurance system for the elderly	elderly	non-probabilistic	clinical examination	WHO	Swallowing function	Was evaluated using the repetitive saliva swallowing test, which assesses the potential to swallow saliva. Swallowing three or more times in 30 s was recorded as normal, while swallowing twice or less in 30 s was considered to indicate swallowing difficulty	regression	yes	yes
0	0	0	1	0	0	312	Shin HS. The number of teeth is associated with diet quality in Korean adult population. Arch Oral Biol. 2020 Oct;118:104882.	2020	Korea	Cross-sectional	to evaluate the distribution of the Korean Healthy Eating Index according to the number of teeth and to determine whether the number of teeth is associated with dietary quality	N=11,461	The KNHANES is a study that is periodically conducted by the Korea Centers for Disease Control and Prevention (KCDC) using a complex, stratified, multistage, and probability-cluster design on a representative sample of non-institutional Korean citizens	adults/elderly	probabilistic	clinical examination	WHO	Dietary quality	Information on dietary intake was obtained from 24 -h recall methods using face-to face interviews. The KHEI was developed as a standardized assessment tool (Yun & Oh, 2018) to monitor and evaluate the overall diet quality and adherence to national dietary guidelines for healthy Korean adults using dietary guidelines (Ministry of Health & Welfare, 2010), Health Plan 2020 (Ministry of Health & Wel…	regression	yes	yes
0	0	0	0	0	1	313	Takehara S, Wright FAC, Naganathan V, Hirani V, Blyth FM, Couteur DGL, Waite LM, Seibel MJ, Handelsman DJ, Cumming RG. A Cross-Sectional Study of Perceived Dental Treatment Needs and Oral Health Status in Community-Dwelling Older Australian Men: The Concord Health and Ageing in Men Project. Int Dent J. 2021 Jun;71(3):224-232.	2021	Australia	Cross-sectional	to examine how older men perceived their dental treatment needs, and investigate the gap between perceived treatment needs and actual state of oral health [decayed tooth, functional tooth units, and periodontitis] taking into account comorbidities, oral health-related behaviour, and socioeconomic factors.	N=596	As part of the fourth wave (between 2015 and 2016) of CHAMP, which is a longitudinal epidemiologic study of older men in New South Wales	elderly	probabilistic	clinical examination	WHO and functional tooth units	Perceived needs for dental treatment	Perceived dental treatment needs were assessed by inquiring ‘Do you think you need dental treatment NOW?’ to which participants were asked to reply ‘Yes’ or ‘No’	regression	yes	yes
1	0	0	0	0	0	314	Takehara S, Wright FAC, Waite LM, Naganathan V, Hirani V, Blyth FM, Le Couteur DG, Seibel MJ, Handelsman DJ, Cumming RG. Oral health and cognitive status in the Concord Health and Ageing in Men Project: A cross-sectional study in community-dwelling older Australian men. Gerodontology. 2020 Dec;37(4):353-360.	2020	Australia	Longitudinal	to investigate the association between chewing capacity and cognitive function, in parallel with the association between number of natural teeth present and cognitive function	N=369	Cognitive status and oral health data were collected as part of 8-year follow-up of the Concord Health and Ageing in Men Project (CHAMP), which is a longitudinal epidemiologic study of older males in New South Wales	elderly	probabilistic	clinical examination	WHO	Cognitive function	Mini-Mental State Examination which includes the evaluation of orientation, attention, concentration, memory, language and ability to follow simple commands	regression	yes	yes
0	0	0	0	1	0	315	Tanji F, Komiyama T, Ohi T, Hattori Y, Watanabe M, Lu Y, Tsuji I. The Association between Number of Remaining Teeth and Maintenance of Successful Aging in Japanese Older People: A 9-Year Longitudinal Study. Tohoku J Exp Med. 2020 Nov;252(3):245-252.	2020	Japan	Cohort	to investigate the association between the number of remaining teeth and maintenance of successful aging among Japanese older people	N=450	The Tsurugaya Project was a comprehensive geriatric assessment implemented in 2003 that included medical conditions as well as physical and cognitive function. Community-dwelling older people aged 70 years or more and living in the Tsurugaya district	elderly	non-probabilistic	clinical examination	WHO	Maintenance of successful aging (EQ-5D-3L)	Maintenance of successful aging was defined in terms of survival, disability-free status and high Health-related quality of life in both 2003 and 2012. Health-related quality of life was measured by the EQ-5D-3L at the baseline survey in June 2003 and at the follow-up survey in September 2012. The questionnaire was self-reported, and included five dimensions: 1) mobility, 2) self-care, 3) usual a…	regression	yes	yes
0	1	0	0	0	0	316	Tashiro K, Soutome S, Funahara M, Kawashita Y, Kitamura M, Fukuda H, Furugen R, Iwasaki T, Hayashida H, Kawasaki K, Higashi M, Nagayoshi M, Takamura N, Maeda T, Saito T. The Relationship between Dental Findings and Tongue Pressure: A Survey of 745 Community-Dwelling Adults and Elderly Persons in Japan. Gerontology. 2021;67(5):517-524.	2021	Japan	Cross-sectional	to examine the veracity of this assumption and determine whether the reduction of tongue pressure can be suppressed by supplementing teeth with prosthetic treatment	N=745	Participants were 745 community-dwelling adults living in the Goto Islands in Nagasaki, who underwent a health checkup for residents between 2015 and 2016	adults/elderly	non-probabilistic	clinical examination	Functional tooth units	Tongue pressure	Tongue pressure was measured using a tongue pressure measuring device, JMS-TPM (JMS Co., Ltd., Hiroshima, Japan), which is a disposable tongue pressure manometer developed for clinical use, consisting of a digital tongue pressure gauge with a probe, with a balloon attached to the tip of the probe	group comparison	not	yes
1	0	0	0	0	0	317	Yamanaka-Kohno R, Shirakawa Y, Inoue-Minakuchi M, Yokoi A, Muro M, Kosaki H, Tanabe S, Fujiwara T, Morita M. Association of dental occlusal support with the Prognostic Nutritional Index in patients with esophageal cancer who underwent esophagectomy. Esophagus. 2021 Jan;18(1):49-55.	2021	Japan	Case-control	to examine the relationship between dental status and the Prognostic Nutritional Index of patients with esophageal cancer who underwent esophagectomy	N=73	Patients who underwent esophageal cancer surgery in Okayama University Hospital from January to December 2012 were enrolled in this study	adults/elderly	non-probabilistic	clinical examination	Functional tooth units	Prognostic Nutritional Index	The Prognostic Nutritional Index was calculated based on the serum albumin concentration and the total lymphocyte count, and subjects were divided into two groups based on index scores: a higher group, characterized by scores ≥ 45; and a lower group, characterized by scores < 45	regression	yes	yes
0	0	1	0	0	0	318	Yuan JQ, Lv YB, Kraus VB, Gao X, Yin ZX, Chen HS, Luo JS, Zeng Y, Mao C, Shi XM. Number of natural teeth, denture use and mortality in Chinese elderly: a population-based prospective cohort study. BMC Oral Health. 2020 Apr 10;20(1):100.	2020	China	Cohort	to evaluate the associations of the number of natural teeth and/or denture use with mortality using the Chinese Longitudinal Healthy Longevity Survey datasets	N=36,283	Chinese Longitudinal Healthy Longevity Survey (CLHLS) datasets. The included participants represent 985 million persons, about 85% of the national population	elderly	probabilistic	self-reported measure	WHO	Mortality	We ascertained the survival status through a face-to-face interview with a close family member for those interviewees who had died before the next wave. The survival time was defined as the period from the date of the baseline visit to the date of death. The data for the participants who survived until the 2014 survey were censored at the time of the 2014 survey, and those who were lost to follow…	regression	yes	yes
1	0	0	0	0	0	319	Yun J, Lee Y. Association between oral health status and handgrip strength in older Korean adults. Eur Geriatr Med. 2020 Jun;11(3):459-464.	2020	Korea	Cross-sectional	to investigate the relationship between oral health status and grip strength in older adults living in the community	N=6,437	Data from the National Health and Nutrition Examination Survey (2014–2018) conducted by the Korea Centers for Disease Control and Prevention (KCDC)	elderly	probabilistic	clinical examination	WHO	Handgrip strength	Handgrip strength was measured using a digital dynamometer (Takei Digital Grip Strength Dynamometer, Model TK). The participants were standing and each hand was alternately measured three times. Of the three values, the highest value of the dominant hand was used for analysis. For the analysis, the handgrip strength was adjusted by sex and BMI (Body Mass Index). After dividing the BMI into quarti…	regression	yes	yes
1	0	0	0	0	0	320	Yun JH, Ki SK, Kim J, Chon D, Shin SY, Lee Y. Relationships between cognitive function and frailty in older Korean adults: The moderating effect of the number of teeth. Arch Gerontol Geriatr. 2020 Aug 7;91:104213.	2020	South Korea	Cross-sectional	to investigate whether oral condition acts as a moderating variable in the relationship between cognitive function and frailty	N=2,310	The data used in this study are obtained from the cross-sectional baseline study (2016–2017) of the Korean Frailty Aging Cohort Study	elderly	non-probabilistic	clinical examination	WHO	Cognitive function and frailty	Cognitive function was assessed with the Mini-Mental State Examination in the Korean version of the Consortium to Establish a Registry for Alzheimer’s Disease (CERAD) assessment battery (MMSEKC). Frailty was evaluated using five components from the Cardiovascular Health Study (CHS) Index: (Fried et al., 2001) unintentional weight loss; grip weakness; slowness; low levels of physical activity; and…	regression	yes	yes
0	0	0	0	0	1	321	Zenthöfer A, Ehret J, Zajac M, Kilian S, Rammelsberg P, Klotz AL. The Effects of Dental Status and Chewing Efficiency on the Oral-Health-Related Quality of Life of Nursing-Home Residents. Clin Interv Aging. 2020 Nov 11;15:2155-2164.	2020	Germany	_	to evaluate the effects of dental status and chewing efficiency on the OHRQoL of nursing-home residents	N=143	Nine long-term care facilities in BadenWürttemberg and Hesse, two of the sixteen federal states of Germany, cooperated in the study	elderly	non-probabilistic	clinical examination	Dental occluding pairs	Oral-health-related quality of life	The simple count version of the Geriatric Oral Health Assessment Index (SC-GOHAI)	regression	yes	yes
1	0	0	0	0	0	322	Zhang Y, Ge M, Zhao W, Hou L, Xia X, Liu X, Zuo Z, Zhao Y, Yue J, Dong B. Association Between Number of Teeth, Denture Use and Frailty: Findings from the West China Health and Aging Trend Study. J Nutr Health Aging. 2020;24(4):423-428.	2020	China	Cross-sectional	to investigate the possible association between number of teeth, denture use and frailty	N=4,037	West China Health and Aging Trend (WCHAT) study was an ongoing, longitudinal study dedicating to promote interdisciplinary research on healthy aging among multi-ethnic population in western China	elderly	probabilistic	clinical examination	WHO	Frailty	Frailty was identified by the modified physical frailty phenotype (PFP) scale developed in the Cardiovascular Health Study since the measurements were not identical. The modified criteria were conducted according to the WCHAT interview, and physical performance measures. The five elements were as follows: shrinking, slowness, weakness, exhaustion and low physical activity	regression	yes	yes
0	1	0	0	0	0	323	Agustina D, Chrismawaty BE, Hanindriyo L. Hyposalivation is the main risk factor for poor oral health status in Indonesian elderly. J Int Oral Health 2021;13:60-4	2021	Indonesia	Cross-sectional	to analyze the effect of xerostomia and hyposalivation as risk factors for poor oral health status in Indonesian elderly	N=158	Three subdistricts representing the District of Kota Yogyakarta were purposively selected due to its ease of accessibility and the availability of prominent community health stations for elderly (Posyandu Lansia) system	elderly	probabilistic	clinical examination	Dental occluding pairs	Xerostomia Hyposalivation	The evaluation of xerostomia was conducted using the Xerostomia Inventory (XI) questionnaire which was translated into Indonesian language. The XI is a validated questionnaire that consists of 11 items. For each item, the subject was asked to rate on a 5-point Likert scale from 0 (never), 1 (hardly ever), 2 (occasionally), 3 (fairly often) to 4 (very often) based on the past 3 months experience. …	group comparison	not	not
0	0	0	0	0	1	324	Braud A, Lourtioux F, Picouet P, Maitre I. Food-related oral discomfort: A cross-sectional survey assessing the sensory dimension of oral discomfort in French independently living adults. J Oral Rehabil. 2021 Aug;48(8):916-926.	2021	France	Cross-sectional	to explore the relationships between oral health and the oral discomfort experienced while eating in senior people	N=119	Between December 2017 and January 2018, a sample of 125 subjects older than 35 years was invited to participate to the OralPom survey exploring food-related oral comfort, food selectivity and oral conditions	adults/elderly	non-probabilistic	clinical examination	Dental occluding pairs	Food-related oral discomfort	Answer questions focusing on the sensory dimension of oral discomfort including: oral complaints such as dry mouth, painless discomfort (i.e. unpleasant sensation, functional limitation, chewing or swallowing difficulties) and/or painful conditions, the discomfort intensity assessed by using a Visual Analogic Scale (VAS) with a score ranging from no discomfort (=0) to maximal imaginable discomfor…	regression	yes	yes
1	0	0	0	0	0	325	Dantas PPA, Colussi PRG, Dezingrini KDS, Sachetti DG, Muniz FWMG. Pairs of natural teeth rather than use of dental prosthesis are associated with nutritional status in older adults: A cross-sectional study. J Dent. 2021 May;108:103656.	2021	Brazil	Cross-sectional	to evaluate the association between pairs of natural teeth and nutritional status among older adults	N=569	Older adults from two cities of Brazil (Veranópolis and Cruz Alta) were included	elderly	probabilistic	clinical examination	Functional tooth units	Nutritional status	Mini Nutritional Assessment	regression	yes	yes
1	0	0	0	0	0	326	Bof de Andrade F, de Oliveira C, de Oliveira Duarte YA, Sabbah W, Bernabé E. Tooth loss, dental prostheses use and cognitive performance in older Brazilian adults: The SABE cohort study. Geriatr Gerontol Int. 2021 Dec;21(12):1093-1098.	2021	Brazil	Prospective	to evaluate the within- and between-person longitudinal association among the number of natural teeth, use of dental prostheses and cognitive performance in a representative sample of community-dwelling older Brazilian adults	N=1,265 N=1,112 N=1,021	Individuals aged ≥60 years who participated in the Health, Well-being and Aging study (SABE)	elderly	probabilistic	clinical examination	WHO	Cognitive performance	Mini-Mental State Examination	regression	yes	not
0	0	0	0	0	1	327	Fukuda H, Hayashi Y, Toda K, Kaneko S, Wagaiyu E. Perceived general health in relation to oral health status in a rural Kenyan elderly population. BMC Oral Health. 2021 Mar 24;21(1):154.	2021	Kenya	_	to determine the present oral health status of the rural Kenyan elderly population and to investigate whether oral health status is associated with the perceived general health	N=131	The Institute of Tropical Medicine at Nagasaki University established the Health and Demographic Surveillance System (HDSS) The HDSS collects periodically vital events such as deaths and births of residents, living environment such as water supply and toilets, and property such as cars and televisions by field interviews. From the latest list of 434 recruited individuals	elderly	probabilistic	clinical examination	Functional tooth units	Chewing ability	Data on subjective masticatory ability was collected from the self-recorded questionnaire: “Can you masticate (bite) sufficiently, now?”	group comparison	not	yes
1	0	0	0	0	0	328	Han K, Park JB. Tooth loss and risk of end-stage renal disease: A nationwide cohort study. J Periodontol. 2021 Mar;92(3):371-377.	2021	Korea	Cross-sectional	to investigate the association between the number of tooth loss and kidney diseases using database of Korean National Health Insurance system	N= 4,544,610	Population was obtained from the database of KNHIS. KNHIS furnishes routine health checkups and medical services for the total Korean population	adults/elderly	probabilistic	clinical examination	WHO	End stage renal disease	10th revision of the International Classification of Diseases (ICD-10) was used for the definition of the diseases	regression	yes	yes
1	0	0	0	0	0	329	Harel J, Fossaert R, Bérard A, Lafargue A, Danet-Lamasou M, Poisson P, Dupuis V, Bourdel-Marchasson I. Masticatory coefficient and physical functioning in older frail patients admitted for a Comprehensive Gerontological Assessment. Arch Gerontol Geriatr. 2021 Jul-Aug;95:104421.	2021	France	Cross-sectional	to analyze relationships between functional impairment and an index of missing teeth recorded as geriatric masticatory coefficient taking into account nutritional status	N=256	Consecutive patients older than 70 years who were admitted to a single geriatric day hospital	elderly	non-probabilistic	clinical examination	Dental occluding pairs	Status nutritional	Mini-nutritional assessment	variance/covariance	not	not
0	1	0	0	0	0	330	Huang YF, Liu SP, Muo CH, Chang CT. The impact of occluding pairs on the chewing patterns among the elderly. J Dent. 2021 Jan;104:103511.	2021	Japan	Cross-sectional	to estimate the association between occluding pairs assessed by Eichner classification and the habitual chewing patterns including chewing time, strokes, mealtime duration, and bite force	N=100	This cross-sectional study was approved by the Ethical Committee of Chang Gun Memorial Hospital. The subjects were enrolled in this study after they had signed an information consent form	elderly	non-probabilistic	clinical examination	Eichner index	Habitual chewing patterns (chewing strokes, chewing time, mealtime duration, and bite force)	To consider the number of chewing strokes and the time needed to complete the mastication, those subjects were instructed to perform the free habitual mastication of a cornstarch cookie. The chewing strokes were calculated as the opening and closing mandibular movements until tooth contact occurred. The chewing time needed to consume each piece of food was recorded with a digital chronometer. The…	regression	not	yes
1	0	0	0	0	0	331	Ito W, Komiyama T, Ohi T, Hiratsuka T, Matsuyama S, Sone T, Tsuji I, Watanabe M, Hattori Y. Relationship Between Oral Health and Fractures in Community-Dwelling Older Japanese Adults. J Am Med Dir Assoc. 2021 Jun;22(6):1184-1189.e1.	2021	Japan	Cohort	to investigate the relationship between oral health and the incidence of fall-related fractures in a 9-year prospective cohort study of older Japanese individuals	N=937	This research was conducted as part of the Tsurugaya project. A comprehensive geriatric assessment (CGA) was conducted in community-dwelling older people	elderly	non-probabilistic	clinical examination	WHO and Eichner index	Fall-related fractures	We investigated the date of medical care and mortality in all individuals in the cohort study from July 2003 to February 2012. National Health Insurance (NHI) claims history files containing the number of outpatient visits as well as hospitalization and mortality datawere obtained from the Miyagi NHI Association. When a beneficiary was withdrawn from the NHI, the date and reason were coded on an …	regression	yes	yes
1	0	0	0	0	0	332	Iwasaki M, Watanabe Y, Motokawa K, Shirobe M, Inagaki H, Motohashi Y, Mikami Y, Taniguchi Y, Osuka Y, Seino S, Kim H, Kawai H, Sakurai R, Edahiro A, Ohara Y, Hirano H, Shinkai S, Awata S. Oral frailty and gait performance in community-dwelling older adults: findings from the Takashimadaira study. J Prosthodont Res. 2021 Oct 15;65(4):467-473.	2021	Japan	Cross-sectional	to investigate various quantitative gait parameters in relation to comprehensive assessments of oral health to clarify whether oral frailty is associated with gait in community-dwelling older adults	N=1,082	The study population comprised participants of an ongoing cohort study, the Takashimadaira study	elderly	non-probabilistic	clinical examination	WHO	Gait performance	Gait parameters were assessed using a modular platform system, P-WALK (BTS Bioengineering Corp., Milano, Italy), measuring gait variables in dynamic phases. A detailed description of the measurement gait parameters was provided by Kawai et al. Study participants were asked to walk at their normal pace in the straight 5-meter P-WALK sensor area. Measurements were performed twice to obtain the foll…	regression	yes	yes
1	0	0	0	0	0	333	Izumi M, Isobe A, Akifusa S. Posterior teeth occlusion is related independently to onset of fever in residents of aged person welfare facility: Perspective cohort study. Gerodontology. 2022 Jun;39(2):170-176.	2022	Japan	Cohort	to investigate whether posterior teeth occlusion is correlated with the onset of fever in residents of aged person welfare facilities	N=100	The present study was carried out in 10 aged person welfare facilities	elderly	non-probabilistic	clinical examination	Functional tooth units	Onset of fever	Dates when the body temperatures of participants were more than 37.2°C were recorded	regression	yes	yes
1	0	0	0	0	0	334	Jockusch J, Hopfenmüller W, Ina Nitschke I. Chewing function and related parameters as a function of the degree of dementia: Is there a link between the brain and the mouth? J Oral Rehabil. 2021 48:1160–1172.	2021	Germany	Cross-sectional	to evaluate the associations between chewing efficiency, maximum occlusal force and related parameters as a function of the degree of dementia using a finer subdivision of the values of the Mini-Mental State Examination	N=135	The data of the OrBiD (Oral Health, Bite Force and Dementia) pilot study (ClinicalTrials.gov NCT03775772) were analysed	elderly	probabilistic	clinical examination	Eichner index	Dementia	Subdivision of the values of the Mini-Mental State Examination (MMSE)	group comparison	not	not
0	0	0	0	0	1	335	Kahar P, Chapman CA, Brahmbhatt S, Khanna D. Assessment of the Effects of Occluding Pairs of Teeth on Oral Health-related Quality of Life among Dialysis Patients. J Contemp Dent Pract. 2021 Feb 1;22(2):156-161.	2021	USA	_	to determine Oral Health- Related Quality of Life in hemodialysis patients and assess if location and distribution of teeth had an impact on subjective experiences	N=96	Patients above the age of 18 years receiving hemodialysis from five different dialysis centers in southwest Florida were invited to participate	adults/elderly	non-probabilistic	clinical examination	WHO and Dental occluding pairs	Oral-health-related quality of life	Geriatric Oral Health Assessment Index (GOHAI)	regression	yes	yes
1	0	0	0	0	0	336	Kihara K, Hara K, Sugezawa K, Uejima C, Tanio A, Tada Y, Yamamoto M, Noma H, Tokuyasu N, Sakamoto T, Honjo S, Fujiwara Y. Prognostic Significance of the Number of Teeth in Patients with Colorectal Cancer. J Anus Rectum Colon. 2021 Jul 29;5(3):237-246.	2021	Japan	Retrospective	to investigate whether the number of teeth, which might be affected by periodontitis mainly due to Fusobacterium nucleatum, could be a marker for the prognosis of patients with Colorectal cancer	N=179	This was a retrospective single-center study that evaluated the prognostic impact of the number of teeth in patients who underwent primary Colorectal cancer resection with curative intent from January 2015 to December 2017	adults/elderly	non-probabilistic	Clinical examination	WHO	Prognosis of patients with colorectal cancer	Serum albumin level, serum carcinoembryonic antigen (CEA) level, and serum carbohydrate antigen 19-9 (CA19-9) level were surveyed. We extracted oncological factors such as sidedness of the primary cancer site, TNM (tumor, nodal, metastasis) classification according to the Union for International Cancer Control 8th edition, RAS status, and introduction of postoperative adjuvant chemotherapy. The c…	regression	yes	yes
0	0	0	1	0	0	337	Kim EJ, Lee HJ. Association between low potassium intake and the number of teeth in Korean adults: based on the national data (2013-2015). Sci Rep. 2021 Feb 4;11(1):3058.	2021	Korea	Cross-sectional	to analyze the nutritional factors associated with the number of present teeth in Korean elderly adults aged 55–84 years, considering the effect of modifiers, among a representative sample of Korean adults, after controlling for age, sex, household income, education, use of dental floss, use of interproximal brush, periodontitis, alcohol drinking, smoking, hypertension, diabetes and obesity	N=6,356	The study data include a partial set of the sixth Korea National Health and Nutrition Examination Survey (KNHANES), conducted between 2013 to 2015 by the Korea Centers for Disease Control and Prevention	adults/elderly	probabilistic	Clinical examination	WHO	Dietary intake	The nutrition survey includes the contents on food and food intake frequency and intake by food item. The food frequency questionnaire consists of 63 food items that refer to the main sources of energy and nutrients. Food intake questionnaires are designed with an open survey to report a variety of foods and using the 24-h Single Diet Recall (DR) method with various measurement aids. Food intake,…	regression	yes	yes
0	1	0	0	0	0	338	Kim HE. Influential Factors of Masticatory Performance in Older Adults: A Cross-Sectional Study. Int J Environ Res Public Health. 2021 Apr 18;18(8):4286.	2021	South Korea	Cross-sectional	to analyze the relationship between masticatory performance and the factors affecting the functional occlusion system and to identify the risk factors responsible for the decline in masticatory performance	N=80	The participants of this study were selected through convenience sampling. Among the elderly individuals living in Yeonsu-gu, Incheon, who visited the institute were consecutively recruited from July 2017 to September 2018	elderly	non-probabilistic	Clinical examination	Functional tooth units	Masticatory performance	The mixing ability test was performed to assess objective masticatory performance. A wax cube was masticated 10 times, and the total area of the wax specimen, the level of puncture, and the level of color mix were comprehensively evaluated to determine the MAI. The wax cube was made by arranging red and green utility wax rods (Daedong Industrial Co., Ltd., Daegu, Korea) without any overlap in a 1…	regression	yes	yes
0	0	0	0	0	1	339	Kimmie-Dhansay F, Pontes CC, Chikte UME, Chinhenzva A, Erasmus RT, Kengne AP, Matsha TE. Impacts of Tooth Loss on OHRQoL in an Adult Population in Cape Town, South Africa. Int J Environ Res Public Health. 2021 May 8;18(9):4989.	2021	South Africa	Cross-sectional	to evaluate the oral health-related quality of life score using the oral impacts on daily performance index in relation to tooth loss patterns among adults	N=1,615	Adults who lived in Bellville South, Cape Town	adults/elderly	non-probabilistic and probabilistic	Clinical examination	Dental occluding pairs	Oral-health-related quality of life	Oral Impact on Daily Performance (OIDP)	regression	yes	not
0	1	0	0	0	0	340	Kosaka T, Ono T, Kida M, Fushida S, Nokubi T, Kokubo Y, Watanabe M, Higashiyama A, Miyamoto Y, Ikebe K. A prediction model of masticatory performance change in 50- to 70-year-old Japanese: The Suita study. J Dent. 2021 Jan;104:103535.	2021	Japan	Cohort	to constructed and to investigate a method to predict the extent to which objective masticatory performance declines with age in cases with poor oral health status	N=1,201	The present study surveyed participants from the Suita study, a cardiovascular cohort study of randomly selected members of the general population in Japan	adults/elderly	probabilistic	Clinical examination	WHO and Eichner index	Masticatory performance	Masticatory performance was measured by the glucose elution method using test gummy jelly for masticatory performance assessment. Participants were seated and instructed to freely chew a single test gummy jelly (Soshaku-noryoku sokuteiyou gummy jelly; UHA Mikukato, Osaka, Japan) 30 times without swallowing, then to expectorate all the comminuted jelly onto a gauze placed over the top of a paper c…	regression	yes	yes
0	1	0	0	0	0	341	Lee CHJ, Vu H, Kim HD. Gender and age group modified association of dental health indicators with total occlusal force among Korean elders. BMC Oral Health. 2021 Nov 8;21(1):571.	2021	South Korea	Cross-sectional	to investigate the distribution of objective total occlusal force (TOF) and its association with dental health indicators: dental status, number of natural teeth (NT), natural and rehabilitated teeth, natural posterior teeth (NT-Post), and natural and rehabilitated posterior teeth among Korean elders after controlling for various confounders encompassing socio-demographic factors, behavioral fact…	N=551	Participants were recruited from 10 sub-districts in Sungbook-Gu, which were selected by cluster sampling methods	elderly	probabilistic	Clinical examination	others: natural and rehabilitated teeth for posterior teeth including premolar and molar (NRT-Post) and natural teeth (NT) for posterior teeth including premolar and molar (NT-Post) were considered as the teeth number in premolars and molars. NRT and NT were categorized into three groups: low group with (0–15 teeth), moderate group with (16–23 teeth), high group with (24–32 teeth)	Objective total occlusal force	Was assessed by two dentists using a commercial occlusal film kit (Dental Prescale II, GC Corporation, Tokyo, Japan). This horseshoe shape film (pressure-sensitive sheet) consists of two polyethylene terephthalate films with many pigment-containing microcapsules between them. When the participant bit, the microcapsules were broken and released the red color. According to the pressure applied, the…	regression	yes	yes
0	1	0	0	0	1	342	Lin YC, Du JK, Lin PC, Kabasawa Y, Lin PL, Hsiao SY, Huang HL. Association between the dental occlusion and perceived ability to eat foods of Taiwanese older adults. J Oral Rehabil. 2021 Jul;48(7):817-826.	2021	Japan	Cross-sectional	to identify the number of posterior occlusal support areas (POSAs) associated with masticatory function	N=1,100	This large-scale study, which was conducted from 2018 to 2019, included community-dwelling adults in Taiwan. Stratified cluster sampling was used, with community care centers selected randomly according to their location in urban, rural, and mountainous areas of Kaohsiung	elderly	probabilistic	Clinical examination	WHO and Eichner index	Masticatory performance Chewing ability	Masticatory ability was evaluated using a food questionnaire applicable to community-dwelling older adults. This Taiwanese Mandarin food intake questionnaire, which was developed by Hsu et al.,15 consists of questions based on the hardness of 14 common foods (i.e., five, four, and five types of fruits, seafood and meat, and vegetables, respectively). Three options were provided for each food grou…	regression	yes	yes
0	0	0	0	0	1	343	Lopes AG, Ju X, Jamieson L, Mialhe FL. Oral health-related quality of life among Brazilian adults with mental disorders. Eur J Oral Sci. 2021 Jun;129(3):e12774.	2021	Brazil	Cross-sectional	to investigate associations of sociodemographic, lifestyle, medical conditions, and caries experience with oral health-related quality of life in a large sample of adults with mental disorders	N=753	Adults with mental illness, who used Psychosocial Care Centers located in the city of São Paulo, one of the largest state capital cities in Brazil	adults/elderly	probabilistic	Clinical examination	WHO	Oral-health-related quality of life	Oral Health Impact Profile (OHIP-14)	regression	yes	yes
1	0	0	0	0	0	344	Matsuyama Y, Listl S, Jürges H, Watt RG, Aida J, Tsakos G. Causal Effect of Tooth Loss on Functional Capacity in Older Adults in England: A Natural Experiment. J Am Geriatr Soc. 2021 May;69(5):1319-1327.	2021	England	Longitudinal	to investigate the causal effect of tooth loss on the instrumental activities of daily living (IADL)	N=5,631	Data of the English Longitudinal Study of Aging (ELSA)	adults/elderly	probabilistic	self-reported measure	WHO	Instrumental activities of daily living	They reflect instrumental self-maintenance by assessing the presence of limitations in the following six activities: preparing a hot meal, shopping for groceries, making telephone calls, taking medications, doing work around the house or garden, and managing money such as paying bills and keeping track of expenses. An aggregate binary variable indicating limitations in any of these six activities…	regression	yes	yes
1	0	1	0	0	1	345	Nishio K, Arai Y, Abe Y, Takayama M, Fukasawa M, Oikawa D, Ito T, Takatsu M, Iinuma T. Relation between number of teeth, malnutrition, and 3-year mortality in elderly individuals ≥85 years. Oral Dis. 2021 Sep 14.	2021	Japan	Cohort	to explore the association between the number of teeth remaining in the oral cavity, malnutrition, and mortality among very elderly individuals to establish further evidence for this cohort	N=513	Data from the Tokyo Oldest Old Survey on Total Health (TOOTH) study. TOOTH was a longitudinal epidemiological survey of randomly selected very elderly people aged 85 years older residing in the Tokyo metropolitan area conducted between March 2008 and November 2009	elderly	probabilistic	clinical examination	WHO and Eichner index	Mortality Malnutrition	Mortality was determined by a regular telephone call or email survey every 12 months. We performed it three times during the period; Nutritional status reflects the characteristics of various regions. Therefore, universal diagnostic criteria have been needed. In this study, we defined malnutrition using the Global Leadership Initiative on Malnutrition (GLIM) criteria. We applied our data to the G…	group comparison	not	not
0	1	0	0	0	0	346	Ogino Y, Suzuki H, Ayukawa Y, Ueno Y, Jinnouchi A, Koyano K. Masticatory performance and other oral functions in community-dwelling elderly patients without posterior occlusal support by natural teeth. J Oral Sci. 2021 Oct 1;63(4):330-333.	2021	Japan	Cross-sectional	to evaluate masticatory performance, maximum occlusal force, maximum tongue pressure and oral diadochokinesis among community-dwelling elderly patients without posterior occlusal support	N=154	The subjects of the present study were community-dwelling elderly patients who visited the dental department in a local hospital	elderly	non-probabilistic	clinical examination	Eichner index	Masticatory performance Maximum occlusal force Maximum tongue pressure Oral diadochokinesis	Masticatory performance was measured in the same way as reported elsewhere. Briefly, patients were instructed to chew 2 g of gummy jelly voluntary for 20 s. Crushed gummy jelly was moved to a cup with saliva and rinsing water and the concentration of glucose dissolved in water was measured using a measuring device. Maximum occlusal force was measured using the occlusal force analyzing system in t…	group comparison	not	yes
1	1	0	0	0	0	347	Oki K, Ogino Y, Takamoto Y, Imai M, Takemura Y, Ayukawa Y, Koyano K. The Significance of Posterior Occlusal Support of Teeth and Removable Prostheses in Oral Functions and Standing Motion. Int J Environ Res Public Health. 2021 Jun 24;18(13):6776.	2021	Japan	_	to evaluate the effect of posterior occlusal support of natural teeth and artificial teeth on oral functions and standing motion	N=96	The patients who visited the Department of Prosthodontics, Kyushu University Hospital, between April 2019 and February 2020 were considered for enrollment as subjects of this study	elderly	non-probabilistic	clinical examination	Eichner index	Oral functions (Maximum Occlusal Force, Masticatory Performance) Standing Motion	The Maximum Occlusal Force was measured using a film for the occlusal force measurement system (Dental Prescale II and bite force analyzer, GC Co., Tokyo, Japan) Masticatory Performance - was measured in the manner previous studies utilized to evaluate results. In brief, the patients were instructed to voluntarily chew 2 g of gummy jelly for 20 s. The chewed gummy jelly was then moved to a cup wi…	group comparison	not	yes
1	0	0	0	0	0	348	Pérez-Sayáns M, González-Juanatey JR, Lorenzo-Pouso AI, Chamorro-Petronacci CM, Blanco-Carrión A, Marichalar-Mendía X, Somoza-Martín JM, Suárez-Quintanilla JA. Metabolic syndrome and masticatory hypofunction: a cross-sectional study. Odontology. 2021 Jul;109(3):574-584.	2021	Spain	Cross-sectional	to clarify the rate of abdominal obesity, waist-to-height ratio, metabolic syndrome and determine the relationship with the masticatory capacity in terms of total functional tooth units	N=544	Representative sample of older Spanish adults who had participated in a survey conducted in a primary dental care service in a Public Oral Health Service in Spain.	elderly	probabilistic	clinical examination	Functional tooth units	Rate of abdominal obesity, Waist-to-height ratio, Metabolic syndrome	Rate of abdominal obesity - Abdominal fat has been defined as the abdominal circumference measured at the height of the navel in cm. We used the American Heart Association’s criteria for abdominal obesity, where the abdominal circumference is greater than or equal to 102 cm in men and 88 cm in women. The WHtR, also known as the waist-stature ratio (WSR), is defined as the quotient between the wai…	regression	yes	yes
0	1	0	0	0	1	349	Salazar S, Hasegawa Y, Kikuchi S, Kaneda K, Yoneda H, Nokubi T, Hori K, Ono T. The impact of a newly constructed removable denture on the objective and subjective masticatory function. J Prosthodont Res. 2021 Aug 21;65(3):346-352.	2021	Japan	Cohort	to investigate the changes in the objective and subjective aspects of the masticatory function following the insertion of a newly constructed removable denture and the relationship between these assessments. In addition, the changes in the masticatory function for each type of occlusal support area were also evaluated.	N=78	Patients with removable partial and complete dentures in the Departments of Removable Prosthodontics and General Dentistry of Niigata University Medical and Dental Hospital participated in this study from October 2015 to February 2018.	elderly	non-probabilistic	clinical examination	Eichner index	Oral-health-related quality of life Food acceptability (Chewing ability) Masticatory performance	To measure the adverse impact of oral conditions on the quality of life of the patients, the short form of the Oral Health Impact Profile (OHIP-14) Food acceptability questionnaire (FAQ)-A set questionnaire composed of 20 different food items was used to evaluate the food intake for each patient. Patients were asked to describe their intake ability as “easy to chew”, “difficult to chew”, “impossi…	variance/covariance	not	yes
1	0	0	0	0	0	350	Suma S, Furuta M, Takeuchi K, Tomioka M, Iwasa Y, Yamashita Y. Number of teeth, denture wearing and cognitive function in relation to nutritional status in residents of nursing homes. Gerodontology. 2021;00:1–7.	2021	Japan	Cross-sectional	to investigate the association between the number of teeth and denture wearing with cognitive function in a nursing home population. In addition, to examine whether nutritional status was a mediating factor	N=162	Conducted in eight nursing homes in Fukuoka City, Fukuoka Prefecture, Japan. This study included nursing home residents who underwent dental examination, and on whom the care workers completed comprehensive questionnaires recording their demographic characteristics and medical history.	elderly	non-probabilistic	clinical examination	WHO	Cognitive function	Cognitive function was assessed using the Clinical Dementia Rating (CDR), which can be used by caregivers.16 The CDR was evaluated by care-staff who observed the condition of the participants. The CDR status reflects the presence or absence of dementia and its severity (none, questionable or very mild, mild, moderate or severe cognitive impairment). The assessment is divided into six cognitive be…	mediation	yes	yes
1	0	0	0	0	0	351	Takehara S, Hirani V, Wright FAC, Naganathan V, Blyth FM, Le Couteur DG, Waite LM, Seibel MJ, Handelsman DJ, Cumming RG. Appetite, oral health and weight loss in community-dwelling older men: an observational study from the Concord Health and Ageing in Men Project (CHAMP). BMC Geriatr. 2021 Apr 16;21(1):255.	2021	Australia	Longitudinal	to investigate whether poor oral health and loss of appetite are related to weight loss	N=542	Concord Health and Ageing in Men Project (CHAMP), a longitudinal epidemiologic study of older men in New South Wales (NSW), Australia	elderly	probabilistic	clinical examination	WHO and Functional tooth units	Weight loss	Weight change of participants over the 3-year period was evaluated by comparing current weight at the 8-year follow-up assessments to weight at the 5-year follow-up assessments: [(weight) – (weight 3-years before)] / (weight) × 100. We defined significant weight loss as a loss of 5% or more over a 3-year period	regression	yes	yes
1	0	0	0	0	0	352	Tsuneishi M, Yamamoto T, Yamaguchi T, Kodama T, Sato T. Association between number of teeth and Alzheimer's disease using the National Database of Health Insurance Claims and Specific Health Checkups of Japan. PLoS One. 2021 Apr 30;16(4):e0251056.	2021	Japan	Cross-sectional	to clarify the association between number of teeth and Alzheimer’s disease	N=4,009,345	The National Database of Health Insurance Claims and Specific Health Checkups of Japan data on medical and dental claims in April 2017. The NDB, which was developed by the Japanese Ministry of Health, Labour and Welfare, covers almost all patients who receive dental and medical care services under the universal health insurance system	elderly	non-probabilistic	clinical examination	WHO	Alzheimer’s disease	Data of patients diagnosed with Alzheimer’s disease (diagnosis codes: 8842548 (presenile dementia of the Alzheimer type), 8842549 (dementia of the Alzheimer type), 8842550 (atypical dementia of the Alzheimer type), and 8842551 (senile dementia of the Alzheimer type)) using the identification number generated from the insurance identification number	regression	yes	yes
1	0	0	0	0	1	353	van de Rijt LJM, Feast AR, Vickerstaff V, Sampson EL, Lobbezoo F. Oral function and its association with nutrition and quality of life in nursing home residents with and without dementia: A cross-sectional study. Gerodontology. 2021 Dec;38(4):404-413.	2021	England	Cross-sectional	to compare the oral function, nutritional status and quality of life between nursing home residents with and without dementia. Moreover, the association between oral function, nutritional status and quality of life was examined	N=111	was conducted in four nursing homes across London, UK	elderly	non-probabilistic	clinical examination	Dental occluding pairs	Nutritional status Oral-health-related quality of life Orofacial pain	Mini Nutritional Assessment Short Form (MNA-SF) to determine residents’ nutritional status. Oral health-related quality of life - Oral Health Impact Profile 14 (OHIP-14) and 5-level EQ-5D (EQ-5D- 5L) Orofacial pain - The orofacial-pain scale for non-verbal individuals (OPS-NVI) to identify orofacial pain in residents with dementia. To identify orofacial pain in residents without dementia, the num…	regression	yes only nutritional status	not regression analyzes considering the nutritional status outcome; yes to orofacial pain and not to oral-health-related quality of life bivariate analyses
1	0	0	0	0	0	354	van Kuijk M, Smith MB, Ferguson CA, Kerse NM, Teh R, Gribben B, Thomson WM. Dentition and nutritional status of aged New Zealanders living in aged residential care. Oral Dis. 2021 Mar;27(2):370-377.	2021	New Zealand	_	to investigate the association between dentition status and nutritional status in a national survey of older New Zealanders living in aged residential care facilities	N=981	Secondary analysis of clinical oral status and nutrition data collected in 2012 in New Zealand’s Older People’s Oral Health Survey.	elderly	probabilistic	clinical examination	WHO	Nutritional status	Mini Nutritional Assessment	group comparison	not	not
1	0	0	0	0	0	355	Velázquez-Olmedo LB, Borges-Yáñez SA, Andrade Palos P, Pena CG, Gutierrez-Robledo LM, García SS. Oral health condition and development of frailty over a 12-month period in community‐dwelling older adults. BMC Oral Health. 2021 21:355.	2021	Mexico	Cohort	to determine the strength of the association between oral health conditions and development of frailty over a 12-month period in older adults	N=663	Derived from the Cohort of Obesity, Sarcopenia, and Frailty of Older Mexican Adults (COSFOMA). COSFOMA is a longitudinal study that began in 2014 using a random population sample	elderly	probabilistic	clinical examination	WHO	Development of frailty	To determine the frailty phenotype after 12-months (t1), the database from the third data collection period, spanning April to September 2016, was used. The following criteria were considered: weight loss, self-report of exhaustion, low level of physical activity, slow walking speed, and low muscle strength. For this study, frailty in older adults was defined as meeting three or more of the above…	mediation	yes	yes
0	0	1	0	0	0	356	Yu YH, Cheung WS, Steffensen B, Miller DR. Number of teeth is associated with all-cause and disease-specific mortality. BMC Oral Health. 2021 21:568.	2021	USA	_	to investigate whether having fewer number of remaining natural teeth imposes a higher risk in mortality	N = 33,071; death = 3,978; N = 13,131; death = 1,091	The NHANES program under the Center for Disease Control and Prevention (CDC) uses a stratified, multistage, cluster sampling design to obtain a representative health and nutrition information of the U.S. household population	adults/elderly	probabilistic	clinical examination	WHO	Mortality	Mortality of the NHANES participants was ascertained by the National Center for Health Statistics with probabilistic record matching using the death certificates from the National Death Index, and converted to the publicuse linked mortality file. Vital status was determined form various sources, including through active follow-up of survey participants. Leading cause of death and other causes of …	regression	yes	yes
0	0	0	0	0	1	357	Zenthöfer A, Ehret J, Zajac M, Kilian S, Kostunov J, Rammelsberg P, Klotz AL. How Do Changes in Oral Health and Chewing Efficiency Affect the Changes of Oral-Health-Related Quality of Life of Nursing-Home Residents in the Short Term? Clin Interv Aging. 2021 May 11;16:789-798.	2021	Germany	_	to evaluate the effects of changes in oral health and chewing efficiency on the changes of oral-health-related quality of life of nursing-home residents over a six-month period	N=108	Nine long-term care facilities in Baden-Württemberg and Hesse, two of the 16 federal states of Germany, were arbitrarily (rural and urban, respectively, nursing homes) selected	elderly	non-probabilistic	clinical examination	Dental occluding pairs	Oral-health-related quality of life	Geriatric Oral Health Assessment Index (GOHAI)	regression	yes	yes
0	0	0	0	1	0	358	Abbas H, Aida J, Kondo K, Osaka K. Association among the number of teeth, dental prosthesis use, and subjective happiness: A cross-sectional study from the Japan Gerontological Evaluation study (JAGES). J Prosthet Dent. 2022 Apr 19:S0022-3913(22)00139-1.	2022	Japan	Cross-sectional	to examine the association among the number of remaining teeth, dental prosthesis use, and self-rated happiness in an older Japanese population	N= 178,090	Japan Gerontological Evaluation Study (JAGES). For the 2016 survey, a simple random sampling was conducted in 22 municipalities, and a complete survey for participants aged 65 years and older was conducted in 17 municipalities	elderly	probabilistic	self-reported measure	WHO	Self-rated happiness	Self-rated happiness, as identified by using a wellknown, valid, and reliable single-item questionnaire, was used as the outcome. The participants were asked to respond to the question, “To what degree do you feel you are currently happy?”, on a scale from 0 to 10 (score “0” for “very unhappy” and score “10” for “very happy”). Using a data-driven approach and following a previous study from the J…	regression	yes	yes
1	0	1	0	0	0	359	Blomstrand A, Blomstrand C, Hakeberg M, Sundh V, Lissner L, Björkelund C. Forty-four-year longitudinal study of stroke incidence and risk factors - the Prospective Population Study of Women in Gothenburg. Scand J Prim Health Care. 2022 Mar;40(1):139-147.	2022	Sweden	Prospective	to assess stroke incidence over 44 years and association with risk factors. To study total stroke incidence at 60–82 years of age and risk factors	N=1,459	Five population-based cohorts born 1930, 1922, 1918, 1914 and 1908 were invited 1968–1969 and 1462 (90.1%) women participated	elderly	probabilistic	clinical examination	WHO	Incidence of total stroke (TS), ischaemic (IS), haemorrhagic (HS), nonspecified (NS) and fatal (FS) strokes and stroke mortality	Hospital admissions in Sweden are registered in the National Patient Register (NPR). Endpoints were total stroke (TS) typed as fatal (FS) or non-fatal and further as ischaemic (IS) (ICD-9 434, ICD- 10 I63), haemorrhagic (HS) (ICD-9 431, ICD-10 I61) and non-specified (NS). Subarachnoid haemorrhage was excluded. Medical records were scrutinised for all cases with unspecified or uncertain NPR stroke…	regression	yes	yes
0	0	0	0	1	0	360	Bof de Andrade F, Watt RG, Lima-Costa MF, de Oliveira C. Poor sleep quality and oral health among older Brazilian adults. Oral Dis. 2022 Jan;28(1):227-232.	2022	Brazil	Cross-sectional	to evaluate the association between normative and subjective oral health measures and poor self-reported sleep quality among community-dwelling older adults in Brazil	N=8,654	The baseline of the Brazilian Longitudinal Study of Aging (ELSI-Brazil)	adults/elderly	probabilistic	self-reported measure	WHO	Sleep quality	The dependent variable was the self-reported sleep quality with the following five possible answers: very good, good, regular, poor very, and poor. These categories were dichotomized as poor (very poor and poor) and good sleep quality (very good, good, regular).	regression	yes	yes
0	1	0	0	0	0	361	Bousiou A, Konstantopoulou K, Polychronopoulou A, Halazonetis DJ, Schimmel M, Kossioni AE. Sociomedical and oral factors affecting masticatory performance in an older population. Clin Oral Investig. 2022 Apr;26(4):3477-3486.	2022	Greece	_	to assess the sociomedical and oral factors afecting masticatory performance in a community-dwelling older population	N=130	The study population consisted of older adults who visited the Municipal Open Care Community Centers for Older People in regions of different socioeconomic stratification in Metropolitan Athens, Greece, which were preselected by the researchers	elderly	non-probabilistic	clinical examination	WHO	Masticatory performance	Evaluation of masticatory performance was carried out with a two-color chewing gum mixing test (Hue-check Gum©, Orophys GmbH, Bern, Switzerland). This gum consists of a blue and a pink part which should be wetted with water outside the mouth and stuck together before chewing. Gum wetting prevents the gum from sticking to dentures, especially in case of complete denture wearers. The gum was chewed…	group comparison	not	yes
0	0	0	0	0	1	362	Campos FL, Kawachi I, Rhodes GAC, Sampaio AA, Chalub LLFH, Ferreira RC, et al. Brazilian adults believe that complete dentures would be the solution to the oral impacts caused by reduced dentition. Pesqui Bras Odontopediatria Clín Integr. 2022; 22:e200087.	2022	Brazil	Cross-sectional	to evaluate the direct and oral impact-mediated association between reduced dentitions and the self-perceived need for complete dentures (CD) in dentate adults.	N=9,547	Data from the Brazilian Oral Health Survey (2010)	adults	probabilistic	clinical examination	Functional classification system of dentitions	Self-perceived need for complete dentures	The following question evaluated the self-perceived need for complete dentures (CD): “In your opinion, do you need complete dentures or need to exchange your current dentures?”, for which the response options were "yes", "no" or "does not know/did not answer". CD wearers were not included in the study, so that the (confounding) possibility of anyone answering the question thinking about a possibl…	mediation	yes	yes
1	0	0	0	0	0	363	Cao W, Zhu A, Chu S, Zhou Q, Zhou Y, Qu X, Tang Q, Zhang Y. Correlation between nutrition, oral health, and different sarcopenia groups among elderly outpatients of community hospitals: a cross-sectional study of 1505 participants in China. BMC Geriatr. 2022 Apr 16;22(1):332.	2022	China	Cross-sectional	to characterize the oral health status, prevalence of sarcopenia, and risk factors in diferent sarcopenia groups of elderly outpatients of community hospitals. Furthermore, we determined the correlation among nutrition, oral health, and diferent sarcopenia groups	N=1,575	From April 2020 to June 2021, we selected older outpatients of Zhoupu Community Hospital, Jiading Community Hospital, and Nanhui Community Hospital (Shanghai, China	elderly	non-probabilistic	self-reported measure	WHO	non-sarcopenia and sarcopenia	Sarcopenia-related parameters include muscle mass, muscle strength, and physical performance. According to the latest criteria of the AWGS 2019, possible sarcopenia is defined by low muscle strength with or without reduced physical performance. Diagnosed sarcopenia is defined by low muscle mass together with low muscle strength or slow gait speed. Severe sarcopenia is defined by low strength, low…	regression	yes	yes
0	1	0	0	0	0	364	Chen HH, Lin PY, Lin CK, Lin PY, Chi LY. Effects of oral exercise on tongue pressure in Taiwanese older adults in community day care centers. J Dent Sci. 2022 Jan;17(1):338-344.	2022	Taiwan	Cohort	to investigate the effect of oral exercise over a 3-month period on older adults with weak tongue pressure in Taiwanese community day care centers	N=66	Participants from five community day care centers	adults/elderly	non-probabilistic	clinical examination	Functional tooth units	Tongue pressure	A tongue pressure measurement device (JMS TPM-01) was used to evaluate the effect of the oral exercise during the intervention period. Each participants placed a balloon type probe in their oral cavity and was asked to push the tip of their tongue against their hard palate using the maximum possible pressure for 7 s.21 The pressure of the tip of the tongue corresponded to the tongue pressure.	regression	yes	yes
0	0	0	1	0	0	365	Silveira DL, Monteiro LERC, Christofoli CS, Shaan BD, Telo GH. Number of teeth lost on diet quality and glycemic control in patients with type 2 diabetes mellitus. Archives of Endocrinology and Metabolism. 2022 66(1):40-49.	2022	Brazil	Cross-sectional	to describe the oral health profile and evaluate the impact of tooth loss on diet quality and glycemic control among 66 patients with type 2 diabetes treated in an endocrinology outpatient clinic at a teaching hospital	N=66	Patients with a previous diagnosis of type 2 diabetes. The sample was chosen randomly among patients seen in the period described and recruited using the electronic medical record system of Hospital de Clínicas de Porto Alegre	adults/elderly	probabilistic	clinical examination	WHO	Dietary intake	For assessment of the participants’ dietary intake, quantitative data were obtained regarding the frequency of food consumption using the Food Frequency Questionnaire – Porto Alegre (FFQ – Porto Alegre) validated for populations of adolescents, adults, and older adults in southern Brazil. The data for the calculations were obtained from the Centesimal Composition of Food table of the Brazilian In…	group comparison	not	not
1	0	0	0	0	0	366	Dai M, Yue J, Zhang J, Wang H, Wu C. Functional dentition is a modifier of the association between vitamin D and the frailty index among Chinese older adults: a population-based longitudinal study. BMC Geriatr. 2022 Feb 28;22(1):159.	2022	China	Longitudinal	to evaluate the combined efects of vitamin D and dentition status on frailty in old Chinese adults	N= 1,074	The Chinese Longitudinal Healthy Longevity Survey (CLHLS) is an ongoing prospective, longitudinal study with the largest sample of the oldest old in China	elderly	probabilistic	self-reported measure	WHO	Frailty	Frailty status at baseline and follow-up was measured by the frailty index (FI)—a commonly used tool for assessing frailty. Following a standard procedure, we constructed the FI based on 40 items, including self-rated health, psychological characteristics, disability in activities of daily living, functional limitations, cognitive function, audition, vision, heart rhythm, chronic diseases, and in…	regression	yes	yes
0	0	0	1	0	0	367	Karawekpanyawong R, Nohno K, Kubota Y, Ogawa H. Oral Health and Nutritional Intake in Community-Dwelling 90-Year-Old Japanese People: A Cross-Sectional Study. Gerodontology. 2022 Mar 1.	2022	Japan	Cross-sectional	to determine the relationship between dentition, mastication, salivation and nutritional intake in 90-year-old Japanese people.	N=84	Data from the Niigata cohort study in 2018. The Niigata cohort study is an interdisciplinary study of the ageing population initiated in 1998. Sample was randomly recruited from several areas of Niigata	elderly	probabilistic	clinical examination	WHO	Nutritional intake	Was assessed using the validated Brief-Type Self-Administered Diet History Questionnaire. BDHQ is a food frequency questionnaire designed to assess estimates of dietary intake for 58 food and beverage items in the past month. These items can be divided into 11 food groups and two beverage groups as follows: grains, nuts and pulses, potatoes, sugar and confectionaries, fats and oils, fruits, veget…	group comparison	yes	not
1	0	0	0	0	0	368	Khoury C, Samot J, Helmer C, Rosa RW, Georget A, Dartigues JF, Arrivé E. The association between oral health and nutritional status in older adults: a cross-sectional study. BMC Geriatr. 2022 Jun 10;22(1):499.	2022	France	Cross-sectional	to describe the nutritional status of French older adults and studied the association between oral health and nutritional status	N=87	Participants who were seen at the 25-year follow up of the Personnes Agées QUID (PAQUID) cohort study	elderly	probabilistic	clinical examination	Dental occluding pairs	Nutritional status	Nutritional status was assessed using the full version of the Mini Nutritional Assessment (MNA), which consists of a general health assessment, a dietetic assessment, anthropometric measures, self-perception of health and nutrition, and a global evaluation involving questions on living independently, prescription drug use, psychological stress, acute disease, mobility, dementia, and skin conditio…	regression	yes	not
1	0	0	0	0	0	369	Kiuchi S, Kusama T, Sugiyama K, Yamamoto T, Cooray U, Yamamoto T, Kondo K, Osaka K, Aida J. Longitudinal Association Between Oral Status and Cognitive Decline Using Fixed-effects Analysis. J Epidemiol. 2022 Jul 5;32(7):330-336.	2022	Japan	Longitudinal	to investigate the association between poor oral status and subjective cognitive complaints using fixed-effects model to eliminate the confounding effect of unobserved time-invariant factors	N=13,594	This longitudinal study used data from the Japan Gerontological Evaluation Study (JAGES), an ongoing cohort study for community-dwelling older individuals	elderly	probabilistic	self-reported measure	WHO	Subjective cognitive complaints	SCC was determined from three questions related to cognitive function in the Kihon Checklist (KCL-CF). Tomata et al (2017) reported higher KCF-CF score was related to a higher risk of the onset of dementia. Following questions were included in the KCL-CF. 1. “Do your family or your friends point out your memory loss?” 2. “Do you make a call by looking up phone numbers?” 3. “Do you find yourself n…	regression	yes	yes
1	0	0	0	0	0	370	Lin YS, Wang Q, Shen ZK, Sun HX, Wu C, He H, Zou GQ, Xu F, Bu YL, Li JW, Zhao C, Hong M, Lu X, Xu JS, Gao W. Association of Loss of Occlusal Pairs of Teeth with Sarcopenia in a Chinese Population of Community-Dwelling Elderly. J Nutr Health Aging. 2022;26(5):439-444.	2022	China	Cross-sectional	to investigate the relationship between loss of occlusal pairs of tooth and sarcopenia	N= 2,850	This study was based on the National Basic Public Health Project, which provides annual physical examinations for the elderly in China	elderly	non-probabilistic	clinical examination	Dental occluding pairs	Sarcopenia	Bioelectrical impedance analysis (Inbody S10) was used to measure muscle mass. Fasting was required before the examination, and participants were required to maintain a supine position for the duration. Appendicular muscle mass index (AMSI) was defined as the appendicular skeletal muscle (ASM) mass divided by height squared (ASM [kg]/height [m]2). The cutoffs for height-adjusted muscle mass are <…	regression	yes	yes
1	0	0	0	1	0	371	Matsuyama S, Lu Y, Aida J, Tanji F, Tsuji I. Association between number of remaining teeth and healthy aging in Japanese older people: The Ohsaki Cohort 2006 Study. Geriatr Gerontol Int. 2022 Jan;22(1):68-74.	2022	Japan	Cohort	to investigate the association between the number of remaining teeth and healthy aging	N=8,300	The source population was composed of all citizens living in Ohsaki city in northeastern Japan	elderly	non-probabilistic	self-reported measure	WHO	Healthy aging (free of disability, free of depression, high health related quality of life and high life satisfaction)	Defined as meeting all four of the following criteria: free of disability, free of depression, high healthrelated quality of life and high life satisfaction, as assessed by a questionnaire survey carried out in 2017. We defined incident functional disability as certification under the LTCI system in Japan (Support Level 1 or higher), which uses a nationally uniform standard of functional disabili…	regression	yes	yes
1	0	0	0	0	0	372	Meguro A, Ohara Y, Iwasaki M, Edahiro A, Shirobe M, Igarashi K, Motokawa K, Ito M, Watanabe Y, Kawai Y, Hirano H. Denture wearing is associated with nutritional status among older adults requiring long-term care: A cross-sectional study. J Dent Sci. 2022 Jan;17(1):500-506.	2022	Japan	Cross-sectional	to elucidate the oral health factors associated with malnutrition in older adults requiring long-term care, including denture use	N=322	Individuals who were living in Akita Prefecture, which is in the northern part of Japan	elderly	non-probabilistic	clinical examination	WHO	Nutritional status	The nutritional status of the participants was evaluated using the Mini Nutritional Assessment_x0001_-Short Form	regression	yes	yes
0	0	0	0	0	1	373	Nagpal R, Jaggi A, Marya CM, Taneja P, Kataria S, Oberoi SS. Oral impacts of number of natural teeth and posterior occluding pairs on daily performance of an elderly population. J Indian Assoc Public Health Dent 2022;20:25-30.	2022	India	Cross-sectional	to compare impacts of total number of natural teeth and posterior occluding pairs present in the oral cavity on daily performances among elderly population	N= 300	Subjects recruited through convenience sampling from a physiotherapy center	elderly	non-probabilistic	clinical examination	WHO and Functional tooth units	Daily performances	Impacts on daily performances were measured by the use of oral impacts on daily performance (OIDP) Index	group comparison	not	yes
0	0	0	0	0	1	374	Nakai N, Kurogi T, Murata H. Oral health-related quality of life of conventional removable partial dentures, unilateral nonmetal clasp dentures, and shortened dental arch with 2- or 3-tooth unilateral distal extension tooth loss in the mandible: A randomized, crossover, clinical trial. J Prosthet Dent. 2022 Jun 10:S0022-3913(21)00407-8.	2022	Japan	Clinical trials	to investigate the oral health - related quality of life of participants who requested a new dental prosthesis (unilateral nonmetal clasp dentures or conventional removable partial dentures) at a private practice	N=24	Participants with 2- or 3-unilateral distal extension tooth loss in the mandible who had visited the Nakai Dental Office to seek a new dental prosthesis between March 2015 and May 2017 were asked to participate in the trial	adults/elderly	non-probabilistic	clinical examination	Shortened dental arches	Oral-health-related quality of life	The OHIP is a questionnaire developed to assess OHRQoL and consisting of 4 domains: oral function, orofacial pain, orofacial appearance, and psychosocial impact. Higher OHIP scores indicate impaired OHRQoL.	group comparison	not	yes
1	0	0	0	0	0	375	Ono T, Kato S, Kokubo Y, Hasegawa Y, Kosaka T, Maeda Y, Okamura T, Miyamoto Y, Ikebe K. Tooth Loss Related with Prevalence of Metabolic Syndrome in a General Urban Japanese Population: The Suita Study. Int. J. Environ. Res. Public Health 2022, 19, 6441.	2022	Japan	Cohort	to examine whether the number of teeth could be a surrogate marker for metabolic syndrome risk in cross-section	N=3,771	The Suita study is a cohort study investigating a random sample from a general urban population that was initiated in 1999 to promote measures to prevent cardiovascular disease	adults/elderly	probabilistic	self-reported measure	WHO	Metabolic syndrome	Participants were diagnosed with MetS with three or more components hypertension, hyperglycemia, lipid metabolism abnormality, and abnormal abdominal girth.	regression	yes	yes
0	0	0	0	0	1	376	Rodakowska E, Jamiolkowski J, Baginska J, Kaminska I, Gabiec K, Stachurska Z, Kondraciuk M, Dubatowka M, Kaminski KA. Oral Health-Related Quality of Life and Missing Teeth in an Adult Population: A Cross-Sectional Study from Poland. Int J Environ Res Public Health. 2022 Jan 31;19(3):1626.	2022	Poland	Cross-sectional	to determine oral health–related quality of life using the measures Geriatric/General Oral Health Assessment and Oral Health Impact Profile in relation to missing teeth in the Polish population	N=1,112	Participants were randomly selected based on the Bialystok mayor’s office database	adults/elderly	probabilistic	clinical examination	WHO	Oral-health-related quality of life	Geriatric/General Oral Health Assessment (GOHAI) and Oral Health Impact Profile (OHIP-14)	group comparison	not	yes
0	0	0	0	0	1	377	Srinarupat J, Zaitsu T, Oshiro A, Prasertsom P, Niyomsilp K, Kawaguchi Y, Aida J. Associations of the number of remaining natural teeth and oral health behaviors with subjective chewing problems based on the Thailand National Oral Health Survey 2017. J Oral Sci. 2022 Jul 1;64(3):190-193.	2022	Thailand	Cross-sectional	to investigate the associations between the number of remaining natural teeth and oral health behaviors with subjective chewing ability among older Thai adults	N=2,310	Data from the 8th Thailand National Oral Health Survey	elderly	probabilistic	clinical examination	WHO	Chewing problems	The presence of subjective chewing problems was determined based on the responses to the question “Do you have chewing problems?” Responses were categorized as “no” for those who answered “no chewing problems” and “yes” for those who answered either “sometimes, but I can chew” or “yes, I have severe chewing problems.”	regression	yes	yes
1	1	0	0	0	1	378	Techapiroontong S, Limpuangthip N, Tumrasvin W, Sirotamarat J. The impact of poor dental status and removable dental prosthesis quality on body composition, masticatory performance and oral health-related quality of life: a cross-sectional study in older adults. BMC Oral Health. 2022 Apr 27;22(1):147.	2022	Thailand	Cross-sectional	to determine the impact of dental status, types, and quality of dental prostheses on body composition, masticatory performance and OHRQoL. Secondly, we investigated the potential associations between bodycomposition, masticatory performance and OHRQoL	N=110	Patients who received prosthodontic treatment at the Dental Faculty Clinics at Chulalongkorn University. Participants were recruited by stratified random sampling	adults/elderly	probabilistic	clinical examination	WHO and Dental occluding pairs	Body composition Masticatory performance Oral health-related quality of life	Four body composition measurements including bone mass (kg), muscle mass (kg), percent visceral fat (%), and basal metabolic rate per day (kcal) were determined. Body composition measurements were assessed by using bioelectrical impedance analysis (BIA) which measures electrical impedance or resistance per volume of biological tissue. multiple sieve method of peanut mastication was used to determ…	regression	yes	yes
0	1	0	0	0	0	379	Uy SNMR, Deng K, Fok CTC, Fok MR, Pelekos G, Tonetti MS. Food intake, masticatory function, tooth mobility, loss of posterior support, and diminished quality of life are associated with more advanced periodontitis stage diagnosis. J Clin Periodontol. 2022 Mar;49(3):240-250.	2022	China	Cross-sectional	to (i) describe periodontal and functional characteristics of subjects diagnosed with different stages of periodontitis, and (ii) associate measures of masticatory function with periodontitis clinical parameters and stage and grade diagnosis	N=214	Subjects with periodontitis seeking oral care in a hospital setting	adults/elderly	non-probabilistic	clinical examination	Dental occluding pairs	Periodontitis stages Masticatory performance	The clinical periodontal measurements, including probing pocket depth (PPD), bleeding on probing (BOP), clinical attachment level (CAL), furcation involvement (FI), tooth mobility, and the number of teeth lost due to periodontitis, were assessed by a single calibrated examiner. The test for masticatory efficiency was carried out using a two-colour chewing gum (Hue-check Gum, Orophys GmbH, Germany…	regression	yes	yes
1	0	0	0	0	0	380	van der Heijden EM, Klüter WJ, van der Maarel-Wierink CD, Gobbens RJJ. Exploring associations between multidimensional frailty and oral health in community-dwelling older people. A pilot study. Spec Care Dentist. 2022 Jul;42(4):361-368.	2022	Netherlands	_	to determine the associations between four validated multidimensional self-report frailty scales and nine indices of oral health in community-dwelling older persons	N=208	Part of a postgraduate programme and was conducted in Hilversum, a medium sized town in the central part of the Netherlands, and in overasselt, a small village in the eastern part of the Netherlands,	elderly	non-probabilistic	clinical examination	Dental occluding pairs	Frailty	Frailty was assessed with four different self-report frailty questionnaires: Til, burg frailty indicator, Groningen frailty indicator, Sunfrail checklist, Sherbrooke postal questionnaire	group comparison	not	yes
0	0	0	0	0	1	381	Veeraboina N, Doshi D, Kulkarni S, Patanapu SK, Dantala SN, Srilatha A. Tooth loss and oral health-related quality of life among adult dental patients: A cross-sectional study. Indian J Dent Res. 2022 Jan-Mar;33(1):2-6.	2022	India	Cross-sectional	to determine the relationship between tooth loss and oral health-related quality of life among adult dental patients	N= 296	Adult dental patients attending the Department of Oral Medicine and Radiology of Panineeya Institute of Dental Sciences and Hospital	adults	non-probabilistic	clinical examination	others: 0: No tooth lost due to caries or periodontal disease. 1: loss of 1 to 4 first permanent molars. 2: loss of up to 12 posterior teeth, excluding subjects who had lost only the first permanent molars. 3: loss of up to 12 teeth including an anterior tooth. 4: loss of more than 12 teeth (13–31). 5: edentulous.	Oral-health-related quality of life	Oral Health Impact Profile-14 (OHIP-14)	regression	not	yes
1	0	0	0	0	0	382	Winning L, Naseer A, De Looze C, Knight SP, Kenny RA, O'Connell B. Tooth loss and cognitive decline in community dwelling older Irish adults: A cross-sectional cohort study. J Dent. 2022 Apr;119:104077.	2022	Ireland	Cross-sectional	to investigate whether tooth loss and related loss of occluding tooth pairs, were associated with cognitive decline in a group of community dwelling older men and women from Ireland	N=2,508	Subjects were recruited from the Irish Longitudinal Study of Ageing (TILDA), which is a nationally representative, large prospective cohort study on the social, economic, and health circumstances of communitydwelling	adults/elderly	probabilistic	clinical examination	WHO and Dental occluding pairs	Cognitive status	Global cognition was assessed using the Mini-Mental State Examination (MMSE) which is a 30-point questionnaire assessing orientation, memory, attention, language and visual-spatial skills	regression	yes	yes
1	0	0	0	0	0	383	Yamada S, Komiyama T, Ohi T, Murakami T, Miyoshi Y, Endo K, Hiratsuka T, Hara A, Satoh M, Tatsumi Y, Inoue R, Asayama K, Kikuya M, Hozawa A, Metoki H, Imai Y, Ohkubo T, Hattori Y. Regular dental visits, periodontitis, tooth loss, and atherosclerosis: The Ohasama study. J Periodontal Res. 2022 Jun;57(3):615-622.	2022	Japan	Cross-sectional	to explore the association between regular dental visits and atherosclerosis and between periodontitis, number of remaining teeth, and atherosclerosis among community dwellers in Japan	N=602	The present study was conducted as a part of the Ohasama study	adults/elderly	non-probabilistic	clinical examination	WHO	Atherosclerosis	Atherosclerosis was evaluated by carotid ultrasound using a real-time B-mode ultrasound imaging unit (Toshiba Sonolayer SSA-250A; Toshiba) with a 7.5 MHz annular array probe. The participants were evaluated for carotid IMT and atheromatous plaques in a sitting position. The observation area of IMT included the near and far walls on both sides of the common carotid arteries, bifurcations, internal…	regression	yes	yes
1	0	0	0	0	0	384	Zhang J, Xu L. Frailty and Associated Factors among Chinese Centenarians. J Nutr Health Aging. 2022;26(8):806-813.	2022	China	Cross-sectional	to apply the frailty index to assess frailty status among Chinese centenarians and analyse its associated factors	N=1043	Centenarians aged ≥100 years from the 2018 wave of the China Longitudinal Healthy Longevity Survey	elderly	probabilistic	clinical examination	WHO	Frailty status	Based on Bennett S et al., we created an FI using 40 items that represented deficits in a range of systems. A score of 1 was assigned to indicate the presence of a deficit for an item, whereas 0 was assigned to indicate the absence of deficit. The FI was equal to the number of reported deficits divided by the total number of included deficits. FI was a continuous variable and ranged from 0 to 1. …	regression	yes	yes
1	0	0	0	0	0	385	Zhang XM, Wu X, Chen W. The Association between Number of Teeth and Cognitive Frailty in Older Adults: A Cross-Sectional Study. J Nutr Health Aging. 2022;26(5):430-438.	2022	China	Cross-sectional	to explore the association between number of teeth and cognitive frailty in American older adults	N=1,531	These data originated from NHANES (2011-2014), a large survey of Americans investigating nutritional status and other related health variables	elderly	probabilistic	clinical examination	WHO	Cognitive frailty	Frailty was assessed using a 49-item frailty index, with a cut-off value for frailty of more than 0.21. Cognitive dysfunction was evaluated by the Digit-Symbol Coding Test (DSCT), with the cut-off being below the lowest interquartile range (scores ≤37). Cognitive frailty was defined as participants who suffered from both frailty and cognitive dysfunction	regression	yes	yes
1	0	0	0	0	0	386	Rosli TI, Ting KBY, Mei LH, Xin LR, Ashar NA, Yeo SS. Dentition and Risk of Malnutrition among Elderly Patients in Faculty of Dentistry, Universiti Kebangsaan Malaysia, Malaysia: A Cross-Sectional Study. International Journal of Medical Research & Health Sciences, 2020, 9(8): 13-19.	2020	Malaysia	Cross-sectional	to assess the dentition status and its association with the risk of malnutrition among a group of elderly	N=109	Patients who attended dental polyclinics in Universiti Kebangsaan Malaysia	elderly	non-probabilistic	clinical examination	WHO and Dental occluding pairs	Nutritional status	Mini Nutritional Assessment	group comparison	not	not
0	0	0	0	0	1	387	Naorungroj S, Thitasomakul S. Negative impacts of self-reported five-year incident tooth loss and number of teeth on oral health-related quality of life. J Int Oral Health 2020;12, Suppl S1:5-12	2020	Thailand	Cross-sectional	to examine the prevalence of self-reported tooth loss during the past five years and the number of retained teeth as well as their impacts on quality of life in a group of Thai adults	N=657	Subjects were purposively selected from four communities to represent people from the lower regions of Southern Thailand:	adults/elderly	non-probabilistic	clinical examination	WHO	Oral-health-related quality of life	Oral Impacts on Daily Performances (OIDP) questionnaire	regression	yes	yes
1	0	0	0	0	0	388	Ito K, Muraoka H, Hirahara N, Sawada E, Okada S, Hirayama T, Kaneda T. Risk assessment of lacunar infarct associated with oral conditions: A case control study focused on radiographic bone loss and Eichner classification. J Prosthodont Res. 2022 Apr 27;66(2):312-317.	2022	Japan	_	to evaluate whether lacunar infarcts can be predicted from occlusal support and periodontal stage on images.	N=370	Patients who had undergone cerebral checkup (brain dock) at our university hospital from April 1, 2006 to December 31, 2019	adults/elderly	non-probabilistic	clinical examination	Eichner index	Lacunar infarcts	Lacunar infarct on magnetic resonance imaging findings was defined as at least one infarction lesion measuring 3-20 mm in diameter in a high-intensity area in the MRI T2-weighted images and a low-intensity area on MRI T1-weighted and fluid-attenuated inversion recovery (FLAIR) images. Patients with a history of cerebral infarction, tumors, or cysts in the head and neck region and those with sever…	regression	yes	yes
0	0	0	0	1	1	389	Al-Omiri MK, Karasneh JA, Lynch E, Lamey PJ, Clifford TJ. Impacts of missing upper anterior teeth on daily living. Int Dent J. 2009 Jun;59(3):127-32.	2009	Jordan	_	to identify the effects of anterior tooth loss on patients’ quality of life and satisfaction with their dentition	N=100	Fifty consecutive patients who were partially edentulous and were seeking dental treatment for missing teeth were recruited into this study	adults	non-probabilistic	clinical examination	others: position and number of missing teeth	Quality of life and satisfaction with their dentition	Dental Impact on Daily Living Questionnaire (DIDL) and its scale	variance/covariance	not	yes
0	0	0	0	0	1	390	Baba K, Igarashi Y, Nishiyama A, John MT, Akagawa Y, Ikebe K, Ishigami T, Kobayashi H, Yamashita S. The relationship between missing occlusal units and oral health-related quality of life in patients with shortened dental arches. Int J Prosthodont. 2008 Jan-Feb;21(1):72-4.	2008	Japan	Cross-sectional	to investigate the relationship between missing occlusal units and oral health–related quality of life in subjects with shortened dental arches	N=115	Subjects were recruited consecutively from 6 university based prosthodontic clinics	adults/elderly	non-probabilistic	clinical examination	Dental occluding pairs	Oral health–related quality of life	Japanese version of the Oral Health Impact Profile	regression	yes	yes
0	0	0	1	0	0	391	Iwasaki M, Kimura Y, Yoshihara A, Ogawa H, Yamaga T, Takiguchi T, Wada T, Sakamoto R, Ishimoto Y, Fukutomi E, Chen W, Imai H, Fujisawa M, Okumiya K, Manz MC, Miyazaki H, Matsubayashi K. Association between dental status and food diversity among older Japanese. Community Dent Health. 2015 Jun;32(2):104-10.	2015	Japan	Cross-sectional	to investigate the relationship of dental status to food diversity among older Japanese.	N=252	Individuals aged 75 years or more residing in the town of Tosa, Kochi Prefecture	elderly	non-probabilistic	clinical examination	WHO	Food diversity	11-item Food Diversity Score Kyoto (FDSK-11), which evaluates frequency of consumption of 11 main food groups	regression	yes	yes to woman
0	0	0	0	0	1	392	Moriya S, Tei K, Muramatsu T, Murata A, Muramatsu M, Harada E, Inoue N, Miura H. Factors associated with self-assessed masticatory ability among community-dwelling elderly Japanese. Community Dent Health. 2012 Mar;29(1):39-44.	2012	Japan	Cross-sectional	to identify oral factors associated with the self-assessed masticatory ability	N=736	Public offices in 2 rural communities (Tomamae and Iwanai) in Hokkaido, the northernmost prefecture of Japan	elderly	non-probabilistic	clinical examination	Dental occluding pairs	Masticatory ability	The self-assessed masticatory ability was assessed by the question “Can you chew all kinds of food?” and the four alternative responses: “Yes, all kinds of food” (Good); “Yes, fairly hard food” (Fair), and “Only soft food” or “Only pureed food” (Poor)	regression	yes	yes
1	0	0	0	0	0	393	Sonoki K, Takata Y, Ansai T, Fujisawa K, Fukuhara M, Wakisaka M, Akifusa S, Soh I, Yoshida A, Hamasaki T, Awano S, Takehara T. Number of teeth and serum lipid peroxide in 85-year-olds. Community Dent Health. 2008 Dec;25(4):243-7.	2008	Japan	Cross-sectional	to investigate the association between number of teeth and serum lipid peroxide concentration	N=827	Participants in the 8020 Data Bank Survey in 1998	elderly	non-probabilistic	clinical examination	WHO	Serum lipid peroxide concentration	All clinical laboratory values including blood cell counts and blood biochemical examination were measured by a commercial laboratory (SRL, Tachikawa; Tokyo, Japan). TBARS was measured as lipid peroxide according to Yagi (1987), with the normal concentration being 1.8 to 4.7 nmol/ml, by a commercial laboratory	variance/covariance	not	yes
0	0	0	0	0	1	394	Zhao L, Lin HC, Lo EC, Wong MC. Clinical and socio-demographic factors influencing the oral health-related quality of life of Chinese elders. Community Dent Health. 2011 Sep;28(3):206-10.	2011	China	Cross-sectional	to explore the clinical and socio-demographic factors influencing oral health-related quality of life of the Chinese elderly	N=300	In each selected district, with assistance from the residents’ committee and the local government, 150 dentate elderly residents were selected through the use of a quota sampling method	elderly	non-probabilistic	clinical examination	Dental occluding pairs	Oral health-related quality of life	General Oral Health Assessment Index (GOHAI)	variance/covariance	not	yes
0	1	0	0	0	0	395	Okimoto K, Matsuo K, Moroi H, Terada Y. Factors correlated with caraniomandibular disorders in young and older adults. Int J Prosthodont. 1996 Mar-Apr;9(2):171-8.	1996	Japan	_	to examine prevalence of craniomandibuiar disorders in young adults compared with that in older subjects. In addition, the relationship between various oral conditions and this dysfunction was studied	N=348	The older subjects who were hospitalized in medical institutions for rehabilitation in Fukuoka Prefecture. The younger subjects were 225 Kyushu University students	adults/elderly	non-probabilistic	clinical examination	WHO	Craniomandibular disorders	Measured by Helkimo index	group comparison	not	not
1	0	0	0	0	0	396	Yusuf I, Rahmayanti F, Mandasari M. Relationship between the number of teeth, occlusal pairs, oral lesions, and body mass index: A study of institutionalized independent elderlies in Jakarta. Journal of International Dental and Medical Research. 2019 Jan 1;12(1):192-198.	2019	Indonesia	Cross-sectional	to evaluate the relationship between the number of remaining teeth (NRT), the number of occlusal pairs (OP), the presence of oral lesions, and BMI in institutionalized elderlies	N=231	Consecutive sample of elderlies residing at institutions in Jakarta	elderly	non-probabilistic	clinical examination	WHO and Dental occluding pairs	BMI	Height of the subjects was measured in centimeters using a wall-mounted portable stature meter. Body weight was measured in kilograms using a tetra polar personal body composition scanner (InnerScan Body Composition Tanita BC554®, Tanita, Japan). The results of the body height and weight measurements were recorded. BMI was calculated according to the following formula: weight (kg) / height2 (m2),…	group comparison	not	yes only WHO
0	1	0	0	0	0	397	Hiltunen K, Vehkalahti M, Ainamo A. Occlusal imbalance and temporomandibular disorders in the elderly. Acta Odontol Scand. 1997 Jun;55(3):137-41.	1997	Finland	_	to test the hypothesis that occlusal imbalance plays a role in the temporomandibular disorders of elderly inhabitants	N=364	Subjects born in 1904, 1909, and 1914 living in Helsinki in January 1989, a random sample of subjects	elderly	probabilistic	clinical examination	Eichner index	Symptoms and clinical signs of temporomandibular disorders	Helkimo's anamnestic and clinical dysfunction indexes	group comparison	not	not
1	0	0	0	0	0	398	Abe T, Tominaga K, Ando Y, Hamano T, Yano S, Isomura M, Nabika T. Reduced masticatory performance and not using dentures are associated with hypertension in older adults with tooth loss: the Shimane CoHRE study. Hypertens Res. 2022 45:1553–1562.	2022	Japan	Cross-sectional	to examine the relationship between hypertension and masticatory performance and whether the relationship between hypertension and the number of teeth varied with denture use	N=551	Part of the Shimane Community-Based Healthcare Research and Education (CoHRE) study, wherein data were collected at health checkups conducted in June 2016 in the town of Ohnan	elderly	non-probabilistic	clinical examination	WHO	Hypertension	Hypertension was assessed based on the data obtained from face-to-face interviews with regard to the use of antihypertensive medication and measurements of seated blood pressure (BP), carried out by trained nurses or public health nurses, as recommended by the Ministry of Health, Labor and Welfare and the Japanese Society of Cardiovascular Disease Prevention, at each community center within the t…	regression	yes	yes
1	0	0	0	0	0	399	Kiuchi S, Cooray U, Kusama T, Yamamoto T, Abbas H, Nakazawa N, Kondo K, Osaka K, Aida J. Oral Status and Dementia Onset: Mediation of Nutritional and Social Factors. J Dent Res. 2022 Apr;101(4):420-427.	2022	Japan	Cohort	to investigate the mediating effect of nutritional and social factors on the association between tooth loss and the onset of dementia among older Japanese adults, considering the potentially modifiable risk factors	N=35,744	Data from the Japan Gerontological Evaluation Study (JAGES) from years 2010 (baseline), 2013, and 2016. The JAGES is an ongoing cohort study for functionally independent older adults aged 65 y or above	elderly	probabilistic	self-reported measure	WHO	Onset of dementia	We linked the JAGES data to the public long-term insurance system maintained by each municipality	mediation	yes	yes
0	0	1	0	0	0	400	Nakazawa N, Kusama T, Cooray U, Yamamoto T, Kiuchi S, Abbas H, Yamamoto T, Kondo K, Osaka K, Aida J. Large contribution of oral status for death among modifiable risk factors in older adults: the JAGES prospective cohort study. J Gerontol A Biol Sci Med Sci. 2022 Mar 1:glac052.	2022	Japan	Cohort	to investigate the impact of modifiable risk factors on mortality, including oral status	N= 52,063	Data from the Japan Gerontological Evaluation Study (JAGES)	elderly	probabilistic	self-reported measure	WHO	Mortality	The study outcome was all-cause mortality between 2010 and 2017. In Japan, the government maintains the death records, and we obtained information regarding the death of participants from the Japanese administrative database through each government	regression	yes	yes
[truncated: 33 more rows]
